# Supplementary material for: The impact mechanism of geopolitical risks on ESG performance: The moderating effects of investor attention and government subsidies
Source: PLoS One. 2025 Jan 16;20(1):e0311659. doi: 10.1371/journal.pone.0311659 (PMC11737731; doi:10.1371/journal.pone.0311659)
Supplement: S1 Data — (XLS) [file pone.0311659.s001.xls]

## Sheet: Sheet1
id	year	KZ	ROA	SOE	POE	FOE	hy	GDP	OPEN	GPR	GOV	GPRH	ME	PS	ESG	qu1	qu2	qu3	TAR	LEV	TOI	SR	SIZE	IA
2	2009	2.94179	0.046727	0	0	0	66	1.097	17.928	-0.926953		-0.90938	1.89352	-0.451781	4.38577	1	0	0	-0.000596164	-0.400452	24.6127	2.68989	25.6505
2	2010	1.77899	0.040993	0	0	0	66	1.124	18.1786	-0.834375		-0.730164	1.73352	-0.657061	4.42998	1	0	0	-0.00173552	-0.291876	24.6495	2.68989	26.0985
2	2011	4.53857	0.03916	0	0	0	66	1.1	18.3297	-0.959411		-0.939797	1.65908	-0.602055	4.4044	1	0	0	-0.00147111	-0.260071	24.9969	2.68989	26.4136	14.7534
2	2012	4.44198	0.041348	0	0	0	66	1.082	18.4046	-0.714033		-0.593249	1.70094	-0.538782	4.43403	1	0	0	-0.00166035	-0.244414	25.3591	2.68921	26.6608	14.5524
2	2013	3.10026	0.038183	0	0	0	66	1.085	18.5069	-0.945671		-0.797177	1.71434	-0.54379	4.42437	1	0	0	-0.00131885	-0.2485	25.6316	2.68785	26.895	14.6519
2	2014	1.81576	0.037937	0	0	0	66	1.078	18.4976	-0.969051		-0.933613	1.73841	-0.522584	4.42377	1	0	0	-0.00212526	-0.258711	25.7095	2.70203	26.9537	14.7371
2	2015	2.15177	0.04245	0	0	0	66	1.07996	18.4405	-0.885741		-0.717748	1.77677	-0.550295	4.43912	1	0	0	-0.0020411	-0.252296	25.9991	2.72327	27.1384	15.3142
2	2016	2.06572	0.034129	0	0	0	66	1.07504	18.3746	-0.799274		-0.766897	1.76889	-0.499395	4.38378	1	0	0	-0.00176156	-0.216457	26.2059	2.72392	27.4459	15.6897
2	2017	1.97162	0.031929	0	0	0	66	1.07543	18.4306	-0.205373		-0.192691	1.71124	-0.231018	4.42473	1	0	0	-0.00141202	-0.174576	26.2159	3.38031	27.788	14.8263
2	2018	3.00335	0.032234	0	0	0	66	1.068	18.4976	-0.0869692		-0.37265	1.67358	-0.300023	4.42772	1	0	0	-0.00338776	-0.167406	26.4193	3.38031	28.0563	14.6546
2	2019	3.58607	0.031869	0	0	0	66	1.062	18.4599	-0.145578		-0.349076	1.68291	-0.256689	4.45039	1	0	0	-0.00317905	-0.170089	26.6311	3.35655	28.1791	14.3772
2	2020	3.53794	0.031724	0	0	0	66	1.023	18.4405	-0.282012		-0.305689	1.7567	-0.329403	4.45679	1	0	0	-0.00337269	-0.207227	26.7614	3.32898	28.257	14.3687
2	2021	3.95051	0.019637	0	0	0	66	1.08	18.6675	-0.281883		-0.57675	1.61307	-0.48186	4.46268	1	0	0	-0.0073872	-0.226401	26.8387	3.32827	28.2937	14.4472
4	2009			0	1	0	61	1.097	17.928	-0.926953		-0.90938	1.89352	-0.451781	4.1975	1	0	0		-0.493693		3.26194	19.2579
4	2010			0	1	0	61	1.124	18.1786	-0.834375		-0.730164	1.73352	-0.657061	4.18113	1	0	0		-1.20874		3.26194	19.0304
4	2011	3.72015		0	1	0	61	1.1	18.3297	-0.959411		-0.939797	1.65908	-0.602055	4.2344	1	0	0		-1.221		3.26194	19.0936	12.0902
4	2012	3.6302		0	1	0	61	1.082	18.4046	-0.714033		-0.593249	1.70094	-0.538782	4.26479	1	0	0		-1.45874		3.26194	19.0782	12.173
4	2013	4.66358		0	1	0	61	1.085	18.5069	-0.945671		-0.797177	1.71434	-0.54379	4.25816	1	0	0		-0.908226		3.26194	19.3044	12.2643
4	2014	4.05641		0	1	0	61	1.078	18.4976	-0.969051		-0.933613	1.73841	-0.522584	4.1851	1	0	0		-0.625948		3.26194	19.6386	12.4459
4	2015	4.37302		0	1	0	61	1.07996	18.4405	-0.885741	12.5045	-0.717748	1.77677	-0.550295	4.19238	1	0	0		-0.526952		3.34709	19.8045	13.0099
4	2016	2.05431		0	1	0	61	1.07504	18.3746	-0.799274	12.4732	-0.766897	1.76889	-0.499395	4.1281	1	0	0		-1.59231		3.34709	19.2272	12.3807
4	2017	2.90586		0	1	0	61	1.07543	18.4306	-0.205373	8.9872	-0.192691	1.71124	-0.231018	4.1954	1	0	0		-1.1544		3.34745	19.4102	12.168
4	2018	7.71927		0	1	0	61	1.068	18.4976	-0.0869692	16.5765	-0.37265	1.67358	-0.300023	4.07346	1	0	0		-0.738216		3.34745	19.6763	11.7861
4	2019	-0.795387		0	1	0	61	1.062	18.4599	-0.145578	15.9931	-0.349076	1.68291	-0.256689	4.11202	1	0	0		-2.80937		3.34745	21.122	11.9265
4	2020	0.606364		0	1	0	61	1.023	18.4405	-0.282012	15.7304	-0.305689	1.7567	-0.329403	4.24233	1	0	0		-2.68437		2.67208	21.168	12.3567
4	2021	1.47226		0	1	0	61	1.08	18.6675	-0.281883	15.9358	-0.57675	1.61307	-0.48186	4.26605	1	0	0		-1.92303		2.72851	20.8276	11.8922
5	2009	6.47061		0	1	0	72	1.097	17.928	-0.926953		-0.90938	1.89352	-0.451781	4.20469	1	0	0		-0.760195		3.0032	21.0009
5	2010	3.44065		0	1	0	72	1.124	18.1786	-0.834375		-0.730164	1.73352	-0.657061	4.16278	1	0	0		-0.738228		3.0032	20.9779
5	2011			0	1	0	72	1.1	18.3297	-0.959411		-0.939797	1.65908	-0.602055	4.11562	1	0	0		-0.741321		3.0032	20.9544	12.8826
5	2012	4.18263		0	1	0	72	1.082	18.4046	-0.714033		-0.593249	1.70094	-0.538782	4.20946	1	0	0		-0.727445		3.0032	21.0009	12.7732
5	2013	4.7078		0	1	0	72	1.085	18.5069	-0.945671		-0.797177	1.71434	-0.54379	4.14899	1	0	0		-0.744796		3.0032	20.8972	12.6501
5	2014	3.8403		0	1	0	72	1.078	18.4976	-0.969051		-0.933613	1.73841	-0.522584	4.14852	1	0	0		-0.673415		3.0032	21.0381	13.1465
5	2015	2.51645		0	1	0	72	1.07996	18.4405	-0.885741		-0.717748	1.77677	-0.550295	4.20125	1	0	0		-0.805107		2.85704	21.5072	14.5058
5	2016	3.83074		0	1	0	72	1.07504	18.3746	-0.799274		-0.766897	1.76889	-0.499395	4.17823	1	0	0		-0.7685		2.85704	21.6515	13.5354
5	2017	4.66685		0	1	0	72	1.07543	18.4306	-0.205373		-0.192691	1.71124	-0.231018	4.20395	1	0	0		-0.658269		2.85704	21.7914	12.9347
5	2018	4.07074		0	1	0	72	1.068	18.4976	-0.0869692		-0.37265	1.67358	-0.300023	4.15795	1	0	0		-0.705139		2.85704	21.8611	12.5997
5	2019	2.93087		0	1	0	72	1.062	18.4599	-0.145578		-0.349076	1.68291	-0.256689	4.21877	1	0	0		-0.854874		2.85704	21.8318	12.6228
5	2020	2.41515		0	1	0	72	1.023	18.4405	-0.282012		-0.305689	1.7567	-0.329403	4.17884	1	0	0		-0.77778		2.63261	21.6194	12.4068
5	2021			0	1	0	72	1.08	18.6675	-0.281883		-0.57675	1.61307	-0.48186	4.12778	1	0	0		-0.906791		2.62104	21.6275	12.4392
6	2009	3.37137	0.046098	1	0	0	66	1.097	17.928	-0.926953	12.8992	-0.90938	1.89352	-0.451781	4.35067	1	0	0	0		21.338
6	2010	0.992394	0.057942	1	0	0	66	1.124	18.1786	-0.834375		-0.730164	1.73352	-0.657061	4.35466	1	0	0	0		21.5729
6	2011	3.1612	0.052165	1	0	0	66	1.1	18.3297	-0.959411		-0.939797	1.65908	-0.602055	4.41703	1	0	0	-0.00260442		21.6746			12.6598
6	2012	0.2529	0.067381	1	0	0	66	1.082	18.4046	-0.714033	14.5668	-0.593249	1.70094	-0.538782	4.39099	1	0	0	-0.00225954	-0.47777	21.847	2.99223	22.9576	12.5103
6	2013	2.30458	0.070024	1	0	0	66	1.085	18.5069	-0.945671	15.6083	-0.797177	1.71434	-0.54379	4.38315	1	0	0	-0.00206212	-0.544775	22.2517	3.01111	23.0228	12.6918
6	2014	3.18017	0.043601	1	0	0	66	1.078	18.4976	-0.969051	12.948	-0.933613	1.73841	-0.522584	4.39519	1	0	0	0	-0.444071	21.5686	3.08786	23.1914	12.8151
6	2015	2.28626	0.034541	1	0	0	66	1.07996	18.4405	-0.885741	15.2392	-0.717748	1.77677	-0.550295	4.36957	1	0	0	0	-0.436722	22.0192	3.08786	23.2649	13.5491
6	2016	0.234513	0.061037	1	0	0	66	1.07504	18.3746	-0.799274	13.6469	-0.766897	1.76889	-0.499395	4.39901	1	0	0	0	-0.493479	21.9349	3.08786	23.3035	12.8256
6	2017		0.062442	1	0	0	66	1.07543	18.4306	-0.205373	13.3452	-0.192691	1.71124	-0.231018	4.42772	1	0	0	0	-0.569783	21.8083	3.08786	23.2959	12.5311
6	2018	-0.837118	0.068194	1	0	0	66	1.068	18.4976	-0.0869692		-0.37265	1.67358	-0.300023	4.41086	1	0	0	0	-0.638212	21.6443	3.08786	23.326	12.3412
6	2019	1.07035	0.053544	1	0	0	66	1.062	18.4599	-0.145578		-0.349076	1.68291	-0.256689	4.41607	1	0	0	0	-0.607682	22.04	3.08786	23.4833	12.0494
6	2020	1.63259	0.058497	1	0	0	66	1.023	18.4405	-0.282012		-0.305689	1.7567	-0.329403	4.42353	1	0	0	0	-0.708901	21.7999	3.08786	23.4576	12.2979
6	2021	4.5032	0.023452	1	0	0	66	1.08	18.6675	-0.281883		-0.57675	1.61307	-0.48186	4.39049	1	0	0	0	-0.425841	21.851	3.08786	23.8845	12.056
7	2009			0	1	0	66	1.097	17.928	-0.926953		-0.90938	1.89352	-0.451781	4.25703	1	0	0		0.139674		3.07915	19.7099
7	2010			0	1	0	66	1.124	18.1786	-0.834375		-0.730164	1.73352	-0.657061	4.26886	1	0	0		0.0939738		3.07915	19.6206
7	2011			0	1	0	66	1.1	18.3297	-0.959411		-0.939797	1.65908	-0.602055	4.2743	1	0	0		-1.64289		2.85704	19.7072	11.6827
7	2012	7.57918		0	1	0	66	1.082	18.4046	-0.714033		-0.593249	1.70094	-0.538782	4.18388	1	0	0		-0.471352		2.85704	20.4875	12.443
7	2013	1.31178		0	1	0	66	1.085	18.5069	-0.945671		-0.797177	1.71434	-0.54379	4.27555	1	0	0		-0.77056		2.85704	20.3047	12.7184
7	2014	3.961		0	1	0	66	1.078	18.4976	-0.969051		-0.933613	1.73841	-0.522584	4.19615	1	0	0		-0.745928		2.59675	20.3391	12.5495
7	2015	-1.30241		0	1	0	66	1.07996	18.4405	-0.885741		-0.717748	1.77677	-0.550295	4.10413	1	0	0		-1.49679		2.71932	19.9893	12.9348
7	2020	7.27166		0	0	0	66	1.023	18.4405	-0.282012		-0.305689	1.7567	-0.329403	4.19162	1	0	0		-0.205878		3.07501	19.7127	11.3928
7	2021			0	0	0	66	1.08	18.6675	-0.281883		-0.57675	1.61307	-0.48186	4.17146	1	0	0		-0.306514		2.65676	19.8839	11.7237
8	2009		0.003948	0	1	0	35	1.102	16.8836	-0.926953		-0.90938	1.89352	-0.451781	4.28152	1	0	0	0	-2.5693	16.1273	3.14199	18.1901
8	2010		0.011407	0	1	0	35	1.103	17.2234	-0.834375		-0.730164	1.73352	-0.657061	4.27486	1	0	0	0	-3.09403	16.1608	3.14199	18.1714
8	2011		-0.006984	0	1	0	35	1.081	17.4791	-0.959411		-0.939797	1.65908	-0.602055	4.24133	1	0	0	-0.000732273	-3.13029	16.4532	3.14199	18.1624	12.4812
8	2012		0.063746	0	1	0	35	1.077	17.5242	-0.714033		-0.593249	1.70094	-0.538782	4.15826	1	0	0	-0.00288616	-2.12921	19.6191	4.13852	20.2355	12.4934
8	2013	-0.464654	0.036318	0	1	0	35	1.077	17.5744	-0.945671		-0.797177	1.71434	-0.54379	4.222	1	0	0	-0.00211725	-2.29655	19.534	4.13852	20.2565	12.797
8	2014	0.463997	0.011522	0	1	0	35	1.073	17.5436	-0.969051		-0.933613	1.73841	-0.522584	4.19509	1	0	0	-0.00134391	-2.1868	19.5429	3.94119	20.3287	12.876
8	2015	-0.758545	0.052909	0	1	0	35	1.069	17.2781	-0.885741	18.2405	-0.717748	1.77677	-0.550295	4.18266	1	0	0	-0.45222	-1.66174	20.9818	3.34003	22.0014	13.8461
8	2016	0.279732	0.064758	0	0	0	35	1.06794	17.1548	-0.799274	18.9177	-0.766897	1.76889	-0.499395	4.27319	1	0	0	-0.464147	-1.40006	21.3524	2.52252	22.8262	13.6783
8	2017	1.81678	0.08331	0	0	0	35	1.0674	17.2937	-0.205373	18.9623	-0.192691	1.71124	-0.231018	4.25064	1	0	0	-0.429696	-1.11795	21.5695	2.51931	23.0935	13.307
8	2018	2.54678	0.032666	1	0	0	35	1.066	17.5339	-0.0869692	19.0171	-0.37265	1.67358	-0.300023	4.27361	1	0	0	-0.455596	-1.22926	21.6652	2.99573	23.0746	13.3582
8	2019	1.85247	0.037977	1	0	0	35	1.061	17.5436	-0.145578	19.1311	-0.349076	1.68291	-0.256689	4.28483	1	0	0	-0.396673	-0.991656	21.8927	3.13201	23.2082	13.2096
8	2020	2.1331	-0.069531	1	0	0	35	1.012	17.33	-0.282012	19.0175	-0.305689	1.7567	-0.329403	4.25391	1	0	0	-0.30361	-0.733621	21.3743	3.24337	23.2727	13.0849
8	2021	2.71779	-0.111377	1	0	0	35	1.085	17.6678	-0.281883	18.4695	-0.57675	1.61307	-0.48186	4.22844	1	0	0	-0.304236	-0.563956	21.5184	3.24337	23.241	13.1418
9	2009	2.41544	0.054465	0	0	0	81	1.097	17.928	-0.926953	17.0788	-0.90938	1.89352	-0.451781	4.36869	1	0	0	-0.0419967	-0.507345	21.9079	2.12823	22.7382
9	2010	2.93414	0.044051	0	0	0	81	1.124	18.1786	-0.834375	17.5255	-0.730164	1.73352	-0.657061	4.30771	1	0	0	-0.0216538	-0.462782	21.8916	2.13298	23.0259
9	2011	5.89574	0.03228	0	0	0	81	1.1	18.3297	-0.959411	17.6333	-0.939797	1.65908	-0.602055	4.23584	1	0	0	-0.0254276	-0.430165	22.1257	2.48157	23.1914	13.9879
9	2012	3.85692	0.023331	0	0	0	81	1.082	18.4046	-0.714033	18.1419	-0.593249	1.70094	-0.538782	4.22098	1	0	0	-0.040645	-0.440571	22.1157	2.51285	23.3035	13.7422
9	2013	3.0638	0.03263	0	0	0	81	1.085	18.5069	-0.945671	18.6971	-0.797177	1.71434	-0.54379	4.27861	1	0	0	-0.04542	-0.463945	22.1476	2.51285	23.3333	13.7752
9	2014	2.44651	0.032091	0	0	0	81	1.078	18.4976	-0.969051	18.2278	-0.933613	1.73841	-0.522584	4.28909	1	0	0	-0.0550582	-0.463729	22.1845	2.51285	23.4111	13.915
9	2015	1.52597	0.053324	0	0	0	81	1.07996	18.4405	-0.885741	18.727	-0.717748	1.77677	-0.550295	4.35144	1	0	0	-0.0467751	-0.4491	22.3115	2.47738	23.6192	14.3982
9	2016	2.6079	0.0194	0	0	0	81	1.07504	18.3746	-0.799274	19.532	-0.766897	1.76889	-0.499395	4.32968	1	0	0	-0.0650421	-0.47194	22.5872	2.47738	23.796	13.9982
9	2017	2.1088	0.011924	0	0	0	81	1.07543	18.4306	-0.205373	19.0515	-0.192691	1.71124	-0.231018	4.35684	1	0	0	-0.0633669	-0.457094	22.6792	2.47738	24.0228	13.6013
9	2018	1.13297	0.022281	0	0	0	81	1.068	18.4976	-0.0869692	19.1557	-0.37265	1.67358	-0.300023	4.31026	1	0	0	-0.0551681	-0.430943	23.1887	2.47738	24.1211	13.2306
9	2019	2.14845	0.023564	0	0	0	81	1.062	18.4599	-0.145578	20.0566	-0.349076	1.68291	-0.256689	4.36106	1	0	0	-0.0531086	-0.437639	23.2085	2.47738	24.1311	13.156
9	2020	2.08853	0.033519	0	0	0	81	1.023	18.4405	-0.282012	19.7894	-0.305689	1.7567	-0.329403	4.31241	1	0	0	-0.0496157	-0.537483	23.0901	2.29958	24.1859	13.5286
9	2021	2.71699	0.04745	0	0	0	81	1.08	18.6675	-0.281883	20.194	-0.57675	1.61307	-0.48186	4.34471	1	0	0	-0.0447662	-0.548832	23.5915	2.61301	24.3369	13.8525
10	2009		0.041536	0	1	0	45	1.097	17.928	-0.926953	14.8854	-0.90938	1.89352	-0.451781	4.13852	1	0	0	-0.0257333	-0.448392	18.8049	3.18097	19.2622
10	2010		0.018061	0	1	0	45	1.124	18.1786	-0.834375	12.8992	-0.730164	1.73352	-0.657061	4.098	1	0	0	-0.0273321	-0.515135	18.8385	3.18097	19.1721
10	2011		0.035149	0	1	0	45	1.1	18.3297	-0.959411	14.3705	-0.939797	1.65908	-0.602055	4.10248	1	0	0	-0.0324364	-0.500149	19.0308	3.18097	19.2878	11.3819
10	2012		0.014986	0	1	0	45	1.082	18.4046	-0.714033	14.6324	-0.593249	1.70094	-0.538782	4.12971	1	0	0	-0.0299624	-0.507101	19.0528	3.18097	19.2962	11.8003
10	2013	-0.875137	0.003708	0	1	0	45	1.085	18.5069	-0.945671	14.9845	-0.797177	1.71434	-0.54379	4.17362	1	0	0	-0.00768447	-1.0268	19.7082	3.40086	20.7528	12.7647
10	2014	2.53487	-0.093654	0	1	0	45	1.078	18.4976	-0.969051	14.507	-0.933613	1.73841	-0.522584	4.2026	1	0	0	-0.00634509	-1.15795	19.2549	3.40086	20.5051	12.9822
10	2015	0.076661	0.003869	0	1	0	45	1.07996	18.4405	-0.885741	14.5597	-0.717748	1.77677	-0.550295	4.10528	1	0	0	-0.174264	-0.545457	20.6797	3.06852	22.3642	13.464
10	2016	2.52347	0.008022	0	1	0	45	1.07504	18.3746	-0.799274	14.9538	-0.766897	1.76889	-0.499395	4.10149	1	0	0	-0.158263	-0.607482	20.7754	3.06852	22.3022	12.7155
10	2017	2.35494	-0.33815	0	1	0	45	1.07543	18.4306	-0.205373	13.5114	-0.192691	1.71124	-0.231018	4.01259	1	0	0	-0.00377413	-0.477849	20.446	3.06852	21.8579	12.1326
10	2018	6.18334	-0.221953	0	1	0	45	1.068	18.4976	-0.0869692	14.0186	-0.37265	1.67358	-0.300023	4.10923	1	0	0	-0.0672858	-0.199055	19.6602	2.60343	21.9081	11.7236
10	2019		0.029389	0	1	0	45	1.062	18.4599	-0.145578	17.1477	-0.349076	1.68291	-0.256689	4.02142	1	0	0	-0.0505115	-0.193132	21.3615	2.67896	22.1796	11.4044
10	2020	5.86978	0.021558	0	1	0	45	1.023	18.4405	-0.282012	17.6849	-0.305689	1.7567	-0.329403	3.92711	1	0	0	-0.0595897	-0.261979	21.0658	2.67896	21.9874	11.472
14	2009	2.30299	0.047744	1	0	0	66	1.097	17.928	-0.926953		-0.90938	1.89352	-0.451781	4.29647	1	0	0	0	-0.328892	20.3578	3.46636	21.2772
14	2010	2.25454	0.048823	1	0	0	66	1.124	18.1786	-0.834375		-0.730164	1.73352	-0.657061	4.2862	1	0	0	0	-0.434059	20.4156	3.46636	21.187
14	2011	6.19959	0.035961	1	0	0	66	1.1	18.3297	-0.959411	12.2061	-0.939797	1.65908	-0.602055	4.29415	1	0	0	0	-0.409756	19.8066	3.46636	21.3111	12.3654
14	2012	4.28594	0.016419	1	0	0	66	1.082	18.4046	-0.714033	12.2061	-0.593249	1.70094	-0.538782	4.34173	1	0	0	0	-0.376111	19.8589	3.46636	21.4264	13.0161
14	2013	3.29894	0.018602	1	0	0	66	1.085	18.5069	-0.945671		-0.797177	1.71434	-0.54379	4.18495	1	0	0	-9.90082e-05	-0.431668	20.1505	3.46636	21.3598	13.0834
14	2014	4.98009	0.028069	1	0	0	66	1.078	18.4976	-0.969051		-0.933613	1.73841	-0.522584	4.32783	1	0	0	-6.50308e-05	-0.390674	20.0535	3.46636	21.5297	12.6447
14	2015	2.98123	0.024607	1	0	0	66	1.07996	18.4405	-0.885741		-0.717748	1.77677	-0.550295	4.30176	1	0	0	-0.00032305	-0.440224	19.8395	3.46636	21.498	13.243
14	2016	1.24718	0.015537	1	0	0	66	1.07504	18.3746	-0.799274		-0.766897	1.76889	-0.499395	4.2768	1	0	0	-0.000281016	-0.551731	20.2465	3.49256	21.3492	12.6408
14	2017	0.693459	0.00719	1	0	0	66	1.07543	18.4306	-0.205373		-0.192691	1.71124	-0.231018	4.29251	1	0	0	-0.000229027	-0.74142	20.0561	3.52695	21.1485	12.2758
14	2018	3.82497	0.080596	1	0	0	66	1.068	18.4976	-0.0869692		-0.37265	1.67358	-0.300023	4.29169	1	0	0	-0.000100022	-0.684453	19.6958	3.52695	21.3756	12.8533
14	2019	2.90782	0.016291	1	0	0	66	1.062	18.4599	-0.145578		-0.349076	1.68291	-0.256689	4.27068	1	0	0	-2.90279e-05	-0.662925	19.898	3.52695	21.4013	12.2941
14	2020	0.875933	0.003753	1	0	0	66	1.023	18.4405	-0.282012	12.3884	-0.305689	1.7567	-0.329403	4.2947	1	0	0	0	-0.497423	19.6639	3.52695	21.6112	12.0439
14	2021	3.32375	0.019296	1	0	0	66	1.08	18.6675	-0.281883	11.8628	-0.57675	1.61307	-0.48186	4.28579	1	0	0	0	-0.49652	20.2797	3.52695	21.6554	11.9154
21	2009	-1.01218	0.048991	1	0	0	37	1.097	17.928	-0.926953	16.0601	-0.90938	1.89352	-0.451781	4.3073	1	0	0	-0.00229963	-1.30263	23.3189	3.9048	22.4152
21	2010	-0.61934	0.053452	1	0	0	37	1.124	18.1786	-0.834375	16.8003	-0.730164	1.73352	-0.657061	4.32082	1	0	0	-0.00183369	-1.11402	23.7568	3.9048	22.6209
21	2011	0.344343	0.021297	1	0	0	37	1.1	18.3297	-0.959411	16.2381	-0.939797	1.65908	-0.602055	4.37437	1	0	0	-0.0058883	-0.541262	23.6481	3.9048	23.0554	13.1812
21	2012	1.95071	0.00083	1	0	0	37	1.082	18.4046	-0.714033	16.1883	-0.593249	1.70094	-0.538782	4.37777	1	0	0	-0.00587121	-0.52462	23.5205	3.9048	23.0457	12.969
21	2013	-1.42207	0.011574	1	0	0	37	1.085	18.5069	-0.945671	16.2462	-0.797177	1.71434	-0.54379	4.35273	1	0	0	-0.00706492	-0.448519	23.4339	3.79571	23.3407	13.0258
21	2014	0.033538	0.011111	1	0	0	37	1.078	18.4976	-0.969051	16.5049	-0.933613	1.73841	-0.522584	4.33651	1	0	0	-0.0108284	-0.430929	23.5232	3.79571	23.3974	13.0771
21	2015	-0.199723	0.012601	1	0	0	37	1.07996	18.4405	-0.885741	18.745	-0.717748	1.77677	-0.550295	4.38614	1	0	0	-0.0115474	-0.451113	23.4552	3.79571	23.3835	14.1608
21	2016	1.46619	0.019095	1	0	0	37	1.07504	18.3746	-0.799274	18.181	-0.766897	1.76889	-0.499395	4.39901	1	0	0	-0.0139113	-0.601648	23.4359	3.79571	23.1829	13.5237
21	2017	-0.561885	0.034573	1	0	0	37	1.07543	18.4306	-0.205373	19.1728	-0.192691	1.71124	-0.231018	4.40574	1	0	0	-0.0145625	-0.441867	23.3772	3.79571	23.5327	13.1289
21	2018	0.46536	0.035343	1	0	0	37	1.068	18.4976	-0.0869692	20.5596	-0.37265	1.67358	-0.300023	4.34471	1	0	0	-0.0371392	-0.550254	23.4997	3.79571	23.4959	13.0363
21	2019	2.94083	0.023945	1	0	0	37	1.062	18.4599	-0.145578	19.4974	-0.349076	1.68291	-0.256689	4.3495	1	0	0	-0.0317012	-0.485918	23.3053	3.77299	23.641	13.3246
21	2020	-0.380295	0.044054	1	0	0	37	1.023	18.4405	-0.282012	19.3725	-0.305689	1.7567	-0.329403	4.41401	1	0	0	-0.028738	-0.462415	23.4291	3.60032	23.796	13.6061
21	2021	0.92406	0.030835	1	0	0	37	1.08	18.6675	-0.281883	20.2018	-0.57675	1.61307	-0.48186	4.38602	1	0	0	-0.0226332	-0.551981	23.5259	3.54125	24.0228	13.2917
23	2009	3.74287		0	1	0	28	1.097	17.928	-0.926953		-0.90938	1.89352	-0.451781	4.23237	1	0	0		-0.345267		3.52076	20.8002
23	2010	2.20145		0	1	0	28	1.124	18.1786	-0.834375		-0.730164	1.73352	-0.657061	4.22332	1	0	0
23	2011	3.95499		0	1	0	28	1.1	18.3297	-0.959411		-0.939797	1.65908	-0.602055	4.26141	1	0	0		-0.379357		3.44808	20.8094	11.8616
23	2012	4.92771		0	1	0	28	1.082	18.4046	-0.714033		-0.593249	1.70094	-0.538782	4.21331	1	0	0		-0.406745		3.40086	20.9221	11.7846
23	2013	2.96591		0	1	0	28	1.085	18.5069	-0.945671		-0.797177	1.71434	-0.54379	4.16976	1	0	0		-0.369044		3.40552	21.0234	11.9179
23	2014	3.58153		0	1	0	28	1.078	18.4976	-0.969051		-0.933613	1.73841	-0.522584	4.21715	1	0	0		-0.339725		3.40552	21.1085	11.9037
23	2015			0	0	0	28	1.07996	18.4405	-0.885741		-0.717748	1.77677	-0.550295	4.24262	1	0	0		-0.335723		2.71668	21.1743	12.3411
23	2016	3.29204		0	0	0	28	1.07504	18.3746	-0.799274		-0.766897	1.76889	-0.499395	4.0537	1	0	0		-0.35801		2.71668	21.1354	12.0742
23	2017	1.41659		0	0	0	28	1.07543	18.4306	-0.205373		-0.192691	1.71124	-0.231018	4.14377	1	0	0		-0.28148		2.71668	21.3911	11.6014
23	2018	2.38952		0	0	0	28	1.068	18.4976	-0.0869692		-0.37265	1.67358	-0.300023	4.20484	1	0	0		-0.246503		2.71668	21.5648	11.8097
23	2019	2.73316		0	1	0	28	1.062	18.4599	-0.145578		-0.349076	1.68291	-0.256689	4.11284	1	0	0		-0.264171		3.31018	21.6475	11.8272
23	2020	3.37615		0	1	0	28	1.023	18.4405	-0.282012		-0.305689	1.7567	-0.329403	4.15167	1	0	0		-0.301527		3.31018	21.5691	11.6926
23	2021	3.28788		0	1	0	28	1.08	18.6675	-0.281883		-0.57675	1.61307	-0.48186	4.20633	1	0	0		-0.298767		3.31018	21.498	11.3746
27	2009	1.08385	0.076615	1	0	0	41	1.097	17.928	-0.926953	20.6757	-0.90938	1.89352	-0.451781	4.39482	1	0	0	-0.0650026	-0.730847	23.1559	4.15481	24.1344
27	2010	0.99944	0.055588	1	0	0	41	1.124	18.1786	-0.834375	20.9727	-0.730164	1.73352	-0.657061	4.26423	1	0	0	-0.0677715	-0.831669	23.2462	4.15481	24.094
27	2011	1.87338	0.03754	1	0	0	41	1.1	18.3297	-0.959411	20.8828	-0.939797	1.65908	-0.602055	4.2711	1	0	0	-0.0597893	-0.770067	23.3896	4.15481	24.1733	13.0393
27	2012	1.89505	0.035121	1	0	0	41	1.082	18.4046	-0.714033	20.734	-0.593249	1.70094	-0.538782	4.35427	1	0	0	-0.100447	-0.781572	23.2749	4.15481	24.2014	12.773
27	2013	0.351438	0.052005	1	0	0	41	1.085	18.5069	-0.945671	20.8778	-0.797177	1.71434	-0.54379	4.30865	1	0	0	-0.0944546	-0.830492	23.237	3.86744	24.2318	12.7823
27	2014	0.275887	0.060771	1	0	0	41	1.078	18.4976	-0.969051	20.832	-0.933613	1.73841	-0.522584	4.34432	1	0	0	-0.0957513	-0.753953	23.2495	3.86744	24.3713	13.2453
27	2015	-0.083766	0.035436	1	0	0	41	1.07996	18.4405	-0.885741	20.1351	-0.717748	1.77677	-0.550295	4.35837	1	0	0	-0.102297	-0.559069	23.1329	3.86744	24.7854	14.3037
27	2016	1.75191	0.023112	1	0	0	41	1.07504	18.3746	-0.799274	20.5835	-0.766897	1.76889	-0.499395	4.26014	1	0	0	-0.102999	-0.524134	23.1497	3.86744	24.8325	13.2917
27	2017	2.89972	0.010942	1	0	0	41	1.07543	18.4306	-0.205373	18.8176	-0.192691	1.71124	-0.231018	4.29565	1	0	0	-0.0840819	-0.385829	23.4671	3.86744	25.0697	13.0059
27	2018	2.97366	0.008421	1	0	0	41	1.068	18.4976	-0.0869692	18.6215	-0.37265	1.67358	-0.300023	4.35658	1	0	0	-0.082153	-0.390167	23.6425	3.86744	25.1671	12.7512
27	2019	2.7844	0.019031	1	0	0	41	1.062	18.4599	-0.145578	19.649	-0.349076	1.68291	-0.256689	4.39507	1	0	0	-0.0828741	-0.429913	23.759	3.86744	25.2887	12.7686
27	2020	2.08623	0.037414	1	0	0	41	1.023	18.4405	-0.282012	18.9327	-0.305689	1.7567	-0.329403	4.38937	1	0	0	-0.153171	-0.457185	23.7415	3.78214	25.4595	12.8382
27	2021	2.66351	0.016042	1	0	0	41	1.08	18.6675	-0.281883	19.0121	-0.57675	1.61307	-0.48186	4.42269	1	0	0	-0.157138	-0.473318	24.1755	3.78214	25.6061	14.0502
31	2009	3.60382	0.02829	1	0	0	66	1.097	17.928	-0.926953	14.1132	-0.90938	1.89352	-0.451781	4.38838	1	0	0	-0.00199099	-0.666324	21.4232	3.92494	23.311
31	2010	4.32718	0.027491	1	0	0	66	1.124	18.1786	-0.834375	14.1132	-0.730164	1.73352	-0.657061	4.37513	1	0	0	-0.00143303	-0.362295	21.4716	3.92494	23.7289
31	2011	5.89728	0.022469	1	0	0	66	1.1	18.3297	-0.959411	15.6524	-0.939797	1.65908	-0.602055	4.39753	1	0	0	-0.00128083	-0.246311	22.4355	3.92494	24.2076	13.1755
31	2012	3.73286	0.019532	1	0	0	66	1.082	18.4046	-0.714033	14.2516	-0.593249	1.70094	-0.538782	4.39765	1	0	0	-0.00130685	-0.245178	22.7958	3.92494	24.2729	12.9721
31	2013	4.16995	0.022639	1	0	0	66	1.085	18.5069	-0.945671	16.4926	-0.797177	1.71434	-0.54379	4.40073	1	0	0	-0.00358741	-0.249656	23.0436	3.92494	24.427	13.0842
31	2014	3.41283	0.019494	1	0	0	66	1.078	18.4976	-0.969051	14.2579	-0.933613	1.73841	-0.522584	4.3824	1	0	0	-0.00482565	-0.26174	22.925	3.92494	24.5584	13.5007
31	2015	3.10155	0.018098	1	0	0	66	1.07996	18.4405	-0.885741	16.7376	-0.717748	1.77677	-0.550295	4.37084	1	0	0	-0.00354429	-0.223631	23.3259	3.82144	24.736	15.1386
31	2016	1.6276	0.021761	1	0	0	66	1.07504	18.3746	-0.799274	15.763	-0.766897	1.76889	-0.499395	4.37601	1	0	0	-0.00334458	-0.203592	23.615	3.82144	24.839	13.9185
31	2017		0.022902	1	0	0	66	1.07543	18.4306	-0.205373		-0.192691	1.71124	-0.231018	4.40183	1	0	0	-0.0024861	-0.168467	23.3653	3.82144	25.0514	13.3636
31	2018	3.96371	0.021984	1	0	0	66	1.068	18.4976	-0.0869692	16.9521	-0.37265	1.67358	-0.300023	4.3995	1	0	0	-0.00205412	-0.163603	23.3708	3.85588	25.2363	13.1567
31	2019	2.95798	0.020228	1	0	0	66	1.062	18.4599	-0.145578	17.793	-0.349076	1.68291	-0.256689	4.42986	1	0	0	-0.0120716	-0.264269	24.2433	3.98527	25.9328	12.9069
31	2020	2.97595	0.005617	1	0	0	66	1.023	18.4405	-0.282012	18.8596	-0.305689	1.7567	-0.329403	4.45272	1	0	0	-0.0106596	-0.25926	24.3725	3.89752	26.0216	12.6776
31	2021	4.24064	0.003608	1	0	0	66	1.08	18.6675	-0.281883	18.3001	-0.57675	1.61307	-0.48186	4.42089	1	0	0	-0.00957872	-0.280869	24.4755	3.89752	26.0846	12.2903
32	2009	0.519141	0.033613	1	0	0	46	1.097	17.928	-0.926953	14.6004	-0.90938	1.89352	-0.451781	4.30744	1	0	0	-0.0314484	-0.802643	20.9438	3.74313	21.0879
32	2010	1.36709	0.032341	1	0	0	46	1.124	18.1786	-0.834375	14.8572	-0.730164	1.73352	-0.657061	4.28524	1	0	0	-0.0296688	-0.772682	21.1253	3.73815	21.122
32	2011	3.23959	0.028511	1	0	0	46	1.1	18.3297	-0.959411	15.2515	-0.939797	1.65908	-0.602055	4.30851	1	0	0	-0.220727	-0.803717	21.2668	3.73815	21.1743	12.0041
32	2012	1.42268	0.105781	1	0	0	46	1.082	18.4046	-0.714033	15.2694	-0.593249	1.70094	-0.538782	4.23873	1	0	0	-0.196431	-0.966703	21.1399	3.73815	21.248	12.0804
32	2013	2.08931	0.009998	1	0	0	46	1.085	18.5069	-0.945671	15.1866	-0.797177	1.71434	-0.54379	4.32188	1	0	0	-0.215487	-1.12717	21.209	3.73815	21.1287	12.2326
32	2014	-0.342292	0.034649	1	0	0	46	1.078	18.4976	-0.969051	14.8006	-0.933613	1.73841	-0.522584	4.32294	1	0	0	-0.111674	-0.774924	21.8452	3.73815	21.7421	12.1087
32	2015	-0.902135	0.023268	1	0	0	46	1.07996	18.4405	-0.885741	17.7291	-0.717748	1.77677	-0.550295	4.3108	1	0	0	-0.145484	-1.23662	21.4013	3.89549	21.4794	12.7603
32	2016	0.12278	0.0234	1	0	0	46	1.07504	18.3746	-0.799274	17.1565	-0.766897	1.76889	-0.499395	4.35632	1	0	0	-0.149954	-1.57253	21.41	3.89549	21.3962	12.1147
32	2017	-1.22484	0.00678	1	0	0	46	1.07543	18.4306	-0.205373	16.882	-0.192691	1.71124	-0.231018	4.36564	1	0	0	-0.143076	-1.68176	21.2662	3.89549	21.3808	11.9166
32	2018	-2.20083	0.051905	1	0	0	46	1.068	18.4976	-0.0869692	17.3679	-0.37265	1.67358	-0.300023	4.33938	1	0	0	-0.120743	-1.21762	21.1937	3.89264	21.4887	11.76
32	2019	-0.458252	0.067363	1	0	0	46	1.062	18.4599	-0.145578	17.2366	-0.349076	1.68291	-0.256689	4.33336	1	0	0	-0.106955	-1.23091	21.1295	3.89264	21.5734	11.8064
32	2020	2.15206	0.073083	1	0	0	46	1.023	18.4405	-0.282012	16.8346	-0.305689	1.7567	-0.329403	4.35041	1	0	0	-0.0910928	-1.20078	21.1425	3.89264	21.6749	12.2511
32	2021	3.38663	0.025106	1	0	0	46	1.08	18.6675	-0.281883	20.0659	-0.57675	1.61307	-0.48186	4.2996	1	0	0	-0.0265463	-0.242002	24.4776	2.8792	24.5097	12.0102
34	2009		0.816543	0	1	0	48	1.097	17.928	-0.926953		-0.90938	1.89352	-0.451781	4.2419	1	0	0	-0.0268862	1.84809	19.6426	3.24298	18.8328
34	2010		2.63724	0	1	0	48	1.124	18.1786	-0.834375		-0.730164	1.73352	-0.657061	4.32015	1	0	0	-0.0207294	-0.430348	19.8124	3.08557	19.0573
34	2011	8.17003	0.079965	0	1	0	48	1.1	18.3297	-0.959411	14.622	-0.939797	1.65908	-0.602055	4.2697	1	0	0	-0.040772	-0.529113	19.8878	3.08557	19.153	13.2924
34	2012	9.77291	0.020743	0	1	0	48	1.082	18.4046	-0.714033	13.8353	-0.593249	1.70094	-0.538782	4.24978	1	0	0	-0.0461571	-0.618927	19.9408	3.08557	19.0834	13.1913
34	2013	4.62929	0.044332	0	1	0	48	1.085	18.5069	-0.945671	14.0779	-0.797177	1.71434	-0.54379	4.32135	1	0	0	-0.0131106	-0.329193	20.0941	3.08557	19.7504	13.0987
34	2014	6.25493	0.13315	0	1	0	48	1.078	18.4976	-0.969051	14.7238	-0.933613	1.73841	-0.522584	4.36068	1	0	0	-0.0103211	-0.444381	20.0481	3.08557	19.9511	13.1589
34	2015	6.78298	0.047685	0	1	0	48	1.07996	18.4405	-0.885741	10.5966	-0.717748	1.77677	-0.550295	4.35555	1	0	0	-0.0101857	-0.54026	19.9425	3.08557	19.9203	13.424
34	2016	-4.12472	0.023641	0	1	0	48	1.07504	18.3746	-0.799274	18.4968	-0.766897	1.76889	-0.499395	4.28069	1	0	0	-0.0397746	-0.169108	24.4253	3.16379	23.5565	13.385
34	2017		0.029794	0	1	0	48	1.07543	18.4306	-0.205373	18.686	-0.192691	1.71124	-0.231018	4.3042	1	0	0	-0.155546	-0.148889	24.8539	3.16379	23.9137	13.1553
34	2018	4.26905	0.019858	0	1	0	48	1.068	18.4976	-0.0869692	18.7223	-0.37265	1.67358	-0.300023	4.21035	1	0	0	-0.143664	-0.160198	25.1283	3.16379	23.9814	13.0129
34	2019	3.22975	0.023849	0	1	0	48	1.062	18.4599	-0.145578	19.1183	-0.349076	1.68291	-0.256689	4.23149	1	0	0	-0.122109	-0.160989	25.1869	3.16379	24.1043	12.8549
34	2020	3.58814	0.020336	0	1	0	48	1.023	18.4405	-0.282012	18.3895	-0.305689	1.7567	-0.329403	4.25035	1	0	0	-0.113209	-0.166334	25.2457	3.15572	24.1475	13.459
34	2021	3.99879	0.006412	0	1	0	48	1.08	18.6675	-0.281883	18.382	-0.57675	1.61307	-0.48186	4.28868	1	0	0	-0.0869619	-0.186155	25.5304	3.15402	24.3868	13.3074
35	2009		-0.032678	0	1	0	72	1.124	17.3389	-0.926953	12.6115	-0.90938	1.89352	-0.451781	4.12939	1	0	0	-0.0139833	1.18562	15.5468	3.10951	20.1254
35	2010		0.078596	0	1	0	72	1.127	17.6571	-0.834375		-0.730164	1.73352	-0.657061	4.12939	1	0	0	-0.0125798	1.10509	15.4803	3.10951	20.2041
35	2011		-0.034279	0	1	0	72	1.11	17.8045	-0.959411		-0.939797	1.65908	-0.602055	4.12778	1	0	0	-0.00794849	1.07254	15.5256	3.10951	20.2723	11.7691
35	2012		-2.06576	0	1	0	72	1.101	17.8192	-0.714033		-0.593249	1.70094	-0.538782	4.11104	1	0	0	-0.0160887	1.9508	18.3788	3.02578	19.5456	11.403
35	2013		108.366	0	0	0	72	1.096	17.8247	-0.945671		-0.797177	1.71434	-0.54379	4.1545	1	0	0	0		17.5272	1.89612	16.1613	11.7002
35	2014	1.69691	0.053484	0	1	0	72	1.087	17.848	-0.969051	16.5344	-0.933613	1.73841	-0.522584	4.19283	1	0	0	-0.22343	-0.684651	20.1271	3.05824	21.9081	12.5797
35	2015	2.06426	0.051874	0	1	0	72	1.08533	17.8155	-0.885741	17.8692	-0.717748	1.77677	-0.550295	4.31829	1	0	0	-0.525263	-0.545821	20.5314	3.05824	22.2049	13.2391
35	2016	2.80256	0.035296	0	1	0	72	1.078	17.7454	-0.799274	18.5267	-0.766897	1.76889	-0.499395	4.37147	1	0	0	-0.343943	-0.421335	20.7036	3.47476	22.515	12.9527
35	2017		0.027661	0	1	0	72	1.07153	17.8947	-0.205373	18.358	-0.192691	1.71124	-0.231018	4.37198	1	0	0	-0.314286	-0.469912	21.2006	3.38744	22.8188	12.5569
35	2018	3.60542	0.025236	0	1	0	72	1.067	18.0112	-0.0869692	18.5675	-0.37265	1.67358	-0.300023	4.37198	1	0	0	-0.393037	-0.468402	21.3368	3.39518	22.8992	12.5249
35	2019	-1.76858	0.016271	0	1	0	72	1.061	17.9586	-0.145578	19.2564	-0.349076	1.68291	-0.256689	4.36386	1	0	0	-0.41029	-0.284284	23.6457	2.78501	24.5798	12.6103
35	2020	3.20397	0.016446	0	1	0	72	1.037	17.9791	-0.282012	19.4169	-0.305689	1.7567	-0.329403	4.36932	1	0	0	-0.404574	-0.28504	23.8083	2.78501	24.6433	12.3639
35	2021	2.26902	0.035431	0	1	0	72	1.086	18.2062	-0.281883	19.2961	-0.57675	1.61307	-0.48186	4.35876	1	0	0	-0.590616	-0.60732	23.7482	2.78501	23.9219	12.4591
36	2009		0.139975	0	0	0	66	1.097	17.928	-0.926953		-0.90938	1.89352	-0.451781	4.30649	1	0	0	-0.00655446	-0.818624	21.3754	3.44426	21.8611
36	2010	-2.33132	0.072766	0	0	0	66	1.124	18.1786	-0.834375	14.6532	-0.730164	1.73352	-0.657061	4.3399	1	0	0	-0.00456539	-0.735888	20.8325	3.44426	22.1536
36	2011	3.54531	0.025419	0	0	0	66	1.1	18.3297	-0.959411	12.8992	-0.939797	1.65908	-0.602055	4.34329	1	0	0	-0.00515027	-0.904436	20.0435	3.44426	22.0739	12.9202
36	2012	3.04283	0.020232	0	0	0	66	1.082	18.4046	-0.714033	14.1082	-0.593249	1.70094	-0.538782	4.38664	1	0	0	-0.00423696	-0.843277	19.6681	3.44426	22.1749	13.1453
36	2013	1.73266	0.027381	0	0	0	66	1.085	18.5069	-0.945671	13.6412	-0.797177	1.71434	-0.54379	4.31829	1	0	0	-0.00405926	-0.927645	19.0762	3.44426	22.1583	12.9742
36	2014	4.75169	0.006596	0	0	0	66	1.078	18.4976	-0.969051	13.6647	-0.933613	1.73841	-0.522584	4.33938	1	0	0	-0.00148108	-0.789037	19.1398	3.44426	22.2428	13.1256
36	2015	1.41737	0.01465	0	0	0	66	1.07996	18.4405	-0.885741	13.6647	-0.717748	1.77677	-0.550295	4.36666	1	0	0	-0.00095747	-0.536289	19.8293	3.4417	22.5889	14.0855
36	2016	-3.86528	0.139128	0	0	0	66	1.07504	18.3746	-0.799274	12.5425	-0.766897	1.76889	-0.499395	4.36475	1	0	0	-0.000956456	-0.534149	21.4988	3.44074	22.9985	13.2115
36	2017	0.651255	0.157407	0	0	0	66	1.07543	18.4306	-0.205373	14.152	-0.192691	1.71124	-0.231018	4.3829	1	0	0	-0.000893396	-0.874583	22.1025	3.44074	22.8889	13.0895
36	2018	-6.60779	0.09466	0	0	0	66	1.068	18.4976	-0.0869692	14.1028	-0.37265	1.67358	-0.300023	4.31388	1	0	0	-0.000561156	-0.69195	21.9276	3.50285	23.112	12.6995
36	2019	-3.85916	0.073384	0	0	0	66	1.062	18.4599	-0.145578	15.001	-0.349076	1.68291	-0.256689	4.38328	1	0	0	-0.000394064	-0.6255	21.8766	3.50285	23.2165	12.4038
36	2020	0.728781	0.071274	0	0	0	66	1.023	18.4405	-0.282012	16.071	-0.305689	1.7567	-0.329403	4.34458	1	0	0	-0.000341056	-0.770421	21.7184	3.50285	23.1028	12.4639
36	2021	0.594616	0.05503	0	0	0	66	1.08	18.6675	-0.281883	15.6636	-0.57675	1.61307	-0.48186	4.39049	1	0	0	-0.00031506	-0.986512	21.3556	3.50285	22.984	12.4939
38	2009			0	1	0	68	1.097	17.928	-0.926953		-0.90938	1.89352	-0.451781	4.20305	1	0	0		-0.391471		2.91289	19.9809
38	2010			0	1	0	68	1.124	18.1786	-0.834375		-0.730164	1.73352	-0.657061	4.23469	1	0	0		-0.442664		3.6561	20.0655
38	2011			0	1	0	68	1.1	18.3297	-0.959411		-0.939797	1.65908	-0.602055	4.25121	1	0	0		-0.360494		3.80199	20.2628	10.9194
38	2012			0	1	0	68	1.082	18.4046	-0.714033		-0.593249	1.70094	-0.538782	4.14043	1	0	0		-0.381716		3.80199	20.229	11.0176
38	2013	3.40441		0	1	0	68	1.085	18.5069	-0.945671		-0.797177	1.71434	-0.54379	4.28152	1	0	0		-0.351383		3.80199	20.3391	12.0577
38	2014	3.82712		0	1	0	68	1.078	18.4976	-0.969051		-0.933613	1.73841	-0.522584	4.19193	1	0	0		-0.241851		3.80199	20.342	11.9382
38	2015	2.45029		0	1	0	68	1.07996	18.4405	-0.885741		-0.717748	1.77677	-0.550295	4.173	1	0	0		-0.233089		3.80199	20.4289	12.6459
38	2016	-8.56593		0	1	0	68	1.07504	18.3746	-0.799274	15.481	-0.766897	1.76889	-0.499395	4.20125	1	0	0		-1.60867		3.06433	22.578	12.7099
38	2017	-1.74419		0	1	0	68	1.07543	18.4306	-0.205373	15.0358	-0.192691	1.71124	-0.231018	4.18859	1	0	0		-2.73368		3.06433	22.4759	12.2432
38	2018	1.77945		0	1	0	68	1.068	18.4976	-0.0869692	13.728	-0.37265	1.67358	-0.300023	4.15309	1	0	0		-2.01458		3.06433	21.8318	12.0287
38	2019	0.861341		0	1	0	68	1.062	18.4599	-0.145578	15.1575	-0.349076	1.68291	-0.256689	3.98267	1	0	0		-2.88319		3.06433	21.7948	12.9693
38	2020	1.23229		0	1	0	68	1.023	18.4405	-0.282012	14.1585	-0.305689	1.7567	-0.329403	3.98136	1	0	0		-2.28262		3.06433	21.8988	12.5998
38	2021	1.80672		0	1	0	68	1.08	18.6675	-0.281883	13.8553	-0.57675	1.61307	-0.48186	4.19147	1	0	0		-1.47677		3.06433	21.788	12.019
39	2009	2.83772	0.028928	1	0	0	31	1.097	17.928	-0.926953	19.4686	-0.90938	1.89352	-0.451781	4.34407	1	0	0	-0.112773	-0.551028	23.7425	3.21165	24.3449
39	2010	1.34385	0.052666	1	0	0	31	1.124	18.1786	-0.834375	19.0486	-0.730164	1.73352	-0.657061	4.33807	1	0	0	-0.0845214	-0.438228	24.67	3.21888	24.7141
39	2011	3.11501	0.05685	1	0	0	31	1.1	18.3297	-0.959411	20.0972	-0.939797	1.65908	-0.602055	4.36945	1	0	0	-0.0704751	-0.409196	24.8841	3.24025	24.8884	13.6635
39	2012	3.72842	0.030645	1	0	0	31	1.082	18.4046	-0.714033	19.4253	-0.593249	1.70094	-0.538782	4.34679	1	0	0	-0.0748173	-0.432489	24.7184	3.98397	24.8664	13.5617
39	2013	2.45295	0.036285	0	0	0	31	1.085	18.5069	-0.945671	19.5616	-0.797177	1.71434	-0.54379	4.36195	1	0	0	-0.0727707	-0.41156	24.7815	3.98397	25.0082	13.618
39	2014	1.91806	0.034564	0	0	0	31	1.078	18.4976	-0.969051	20.4224	-0.933613	1.73841	-0.522584	4.24735	1	0	0	-0.0710439	-0.372245	24.9728	3.98006	25.1983	13.7884
39	2015	3.11023	0.02128	0	0	0	31	1.07996	18.4405	-0.885741	20.3333	-0.717748	1.77677	-0.550295	4.37626	1	0	0	-0.0652684	-0.404162	24.7955	3.87183	25.3961	14.2067
39	2016	2.78985	0.005898	0	0	0	31	1.07504	18.3746	-0.799274	20.7823	-0.766897	1.76889	-0.499395	4.34847	1	0	0	-0.0559663	-0.376945	24.6573	4.0153	25.5516	13.3986
39	2017	3.0863	0.024183	0	0	0	31	1.07543	18.4306	-0.205373	20.667	-0.192691	1.71124	-0.231018	4.29674	1	0	0	-0.0536613	-0.402056	25.0579	4.06079	25.5985	13.3865
39	2018	3.19059	0.025606	0	0	0	31	1.068	18.4976	-0.0869692	20.4666	-0.37265	1.67358	-0.300023	4.3678	1	0	0	-0.0425307	-0.400207	25.2612	4.06044	25.7922	13.1168
39	2019	3.30658	0.014585	0	0	0	31	1.062	18.4599	-0.145578	21.3037	-0.349076	1.68291	-0.256689	4.3979	1	0	0	-0.0435831	-0.385351	25.1755	4.06251	25.8708	13.0449
39	2020	2.2538	0.041117	0	0	0	31	1.023	18.4405	-0.282012	21.0769	-0.305689	1.7567	-0.329403	4.38278	1	0	0	-0.0489854	-0.459385	25.2683	4.06389	25.7069	13.1336
39	2021	0.959353	0.054177	0	0	0	31	1.08	18.6675	-0.281883	20.9808	-0.57675	1.61307	-0.48186	4.37915	1	0	0	-0.045147	-0.460809	25.8213	4.08278	25.7602	13.3249
40	2009	3.47181	0.017735	0	0	0	41	1.097	17.928	-0.926953		-0.90938	1.89352	-0.451781	4.23859	1	0	0	-0.056944	-0.444571	20.3619	2.98568	21.7635
40	2010	0.731584	0.04046	0	0	0	41	1.124	18.1786	-0.834375		-0.730164	1.73352	-0.657061	4.27555	1	0	0	-0.050563	-0.489242	20.4712	2.98568	21.5474
40	2011	5.27843	0.0744	0	0	0	41	1.1	18.3297	-0.959411		-0.939797	1.65908	-0.602055	4.217	1	0	0	-0.0152802	-0.738182	20.5216	2.98568	21.3598	12.6149
40	2012	6.23038	0.067669	0	0	0	41	1.082	18.4046	-0.714033		-0.593249	1.70094	-0.538782	4.18464	1	0	0	-0.0049854	-0.521014	20.5735	2.98568	21.7776	12.3807
40	2013	5.06163	0.025972	0	0	0	41	1.085	18.5069	-0.945671	9.90349	-0.797177	1.71434	-0.54379	4.12713	1	0	0	-0.00355434	-0.380145	20.5188	2.98568	22.0995	12.2401
40	2014	3.16106	0.012453	0	0	0	41	1.078	18.4976	-0.969051		-0.933613	1.73841	-0.522584	4.20975	1	0	0	-0.00314593	-0.352538	20.7591	2.98568	22.1749	12.2985
40	2015	-0.237668	0.009166	0	1	0	41	1.07996	18.4405	-0.885741		-0.717748	1.77677	-0.550295	4.20633	1	0	0	-0.00250815	-0.217948	21.2335	3.39719	22.6358	13.4731
40	2016	-3.06754	0.010142	0	1	0	41	1.07504	18.3746	-0.799274	16.2106	-0.766897	1.76889	-0.499395	4.24621	1	0	0	-0.00169242	-1.00565	22.0513	3.43334	23.574	12.7361
40	2017	0.204901	0.018681	0	1	0	41	1.07543	18.4306	-0.205373	16.6346	-0.192691	1.71124	-0.231018	4.28414	1	0	0	-0.0255999	-0.510714	22.819	3.43334	24.0871	12.0086
40	2018	3.24461	0.032723	0	1	0	41	1.068	18.4976	-0.0869692	17.2363	-0.37265	1.67358	-0.300023	4.33716	1	0	0	-0.0327763	-0.550428	22.8839	3.66331	24.2613	11.8642
40	2019	2.32649	-0.030888	0	1	0	41	1.062	18.4599	-0.145578	17.9501	-0.349076	1.68291	-0.256689	4.26296	1	0	0	-0.0333541	-0.573281	22.641	3.66459	24.1573	12.0994
40	2020	2.462	-0.039731	0	1	0	41	1.023	18.4405	-0.282012	17.3033	-0.305689	1.7567	-0.329403	4.2245	1	0	0	-0.0355878	-0.626323	21.9678	3.66459	23.989	12.1934
40	2021	2.54573	-0.023084	0	1	0	41	1.08	18.6675	-0.281883	19.6287	-0.57675	1.61307	-0.48186	4.11055	1	0	0	-0.027985	-0.584935	22.0783	3.66459	23.989	12.1616
42	2009	1.69295	0.041254	1	0	0	66	1.097	17.928	-0.926953	16.913	-0.90938	1.89352	-0.451781	4.33546	1	0	0	-0.00123577	-0.385188	21.4366	3.39283	22.592
42	2010	1.50521	0.053318	1	0	0	66	1.124	18.1786	-0.834375	15.3493	-0.730164	1.73352	-0.657061	4.30379	1	0	0	-0.000998519	-0.432714	21.093	3.39283	22.6387
42	2011	4.04517	0.044643	1	0	0	66	1.1	18.3297	-0.959411		-0.939797	1.65908	-0.602055	4.34705	1	0	0	-0.000974474	-0.436597	21.3739	3.39283	22.6904	12.3112
42	2012	2.8294	0.054795	1	0	0	66	1.082	18.4046	-0.714033	10.68	-0.593249	1.70094	-0.538782	4.30217	1	0	0	-0.000860346	-0.487899	21.7159	3.39283	22.7408	12.0629
42	2013	2.19723	0.050699	0	0	1	66	1.085	18.5069	-0.945671	10.494	-0.797177	1.71434	-0.54379	4.30744	1	0	0	-0.000826342	-0.483629	21.5176	3.34955	22.8027	12.1014
42	2014	4.99228	0.01887	0	0	1	66	1.078	18.4976	-0.969051	11.9127	-0.933613	1.73841	-0.522584	4.30014	1	0	0	-0.000385061	-0.227904	21.8328	3.36142	23.5083	12.6781
42	2015	2.90097	0.01624	0	0	1	66	1.07996	18.4405	-0.885741	14.0645	-0.717748	1.77677	-0.550295	4.33047	1	0	0	-0.000328058	-0.258903	22.3422	3.85757	23.926	13.3123
42	2016		0.007597	0	0	1	66	1.07504	18.3746	-0.799274	15.2325	-0.766897	1.76889	-0.499395	4.23945	1	0	0	-0.000264024	-0.224379	22.8171	3.85799	24.0974	12.4905
42	2017	5.25137	0.013959	0	0	1	66	1.07543	18.4306	-0.205373	16.8957	-0.192691	1.71124	-0.231018	4.31575	1	0	0	-0.000150036	-0.171754	22.8813	3.85799	24.4983	12.2374
42	2018	2.94167	0.009011	0	0	1	66	1.068	18.4976	-0.0869692	15.5347	-0.37265	1.67358	-0.300023	4.25291	1	0	0	-9.29876e-05	-0.182092	22.7954	3.89934	24.5541	12.2128
42	2019	4.4403	0.014921	0	0	1	66	1.062	18.4599	-0.145578	16.2841	-0.349076	1.68291	-0.256689	4.22727	1	0	0	-6.00237e-05	-0.19541	22.6992	3.90741	24.5321	12.2153
42	2020	3.8271	0.003599	0	0	1	66	1.023	18.4405	-0.282012	17.0072	-0.305689	1.7567	-0.329403	4.25348	1	0	0	-3.60019e-05	-0.203869	23.0932	3.9631	24.5165	12.0367
42	2021	4.14769	0.001577	0	0	1	66	1.08	18.6675	-0.281883	16.3509	-0.57675	1.61307	-0.48186	4.25731	1	0	0	-3.30215e-05	-0.22136	22.8838	3.49863	24.4465	11.8345
46	2009	3.4281		0	1	0	65	1.102	16.8836	-0.926953		-0.90938	1.89352	-0.451781	4.40354	1	0	0		-0.507302		4.10149	23.8456
46	2010	3.07348		0	1	0	65	1.103	17.2234	-0.834375		-0.730164	1.73352	-0.657061	4.38577	1	0	0		-0.467522		4.2996	23.8323
46	2011	5.41638		0	1	0	65	1.081	17.4791	-0.959411		-0.939797	1.65908	-0.602055	4.35504	1	0	0		-0.44859		4.2996	23.876	13.0538
46	2012	5.13244		0	1	0	65	1.077	17.5242	-0.714033		-0.593249	1.70094	-0.538782	4.37059	1	0	0		-0.342092		4.2996	24.154	13.0775
46	2013	3.49886		0	1	0	65	1.077	17.5744	-0.945671		-0.797177	1.71434	-0.54379	4.41522	1	0	0		-0.270371		4.2996	24.4295	12.8202
46	2014	2.29933		0	1	0	65	1.073	17.5436	-0.969051		-0.933613	1.73841	-0.522584	4.41691	1	0	0		-0.194245		4.2996	24.9845	13.0494
46	2015	1.18798		0	1	0	65	1.069	17.2781	-0.885741		-0.717748	1.77677	-0.550295	4.41001	1	0	0		-0.137092		4.30163	25.4939	14.0323
46	2016	3.29711		0	1	0	65	1.06794	17.1548	-0.799274		-0.766897	1.76889	-0.499395	4.35735	1	0	0		-0.160548		4.19855	25.8472	13.0342
46	2017	4.72081		0	1	0	65	1.0674	17.2937	-0.205373		-0.192691	1.71124	-0.231018	4.36552	1	0	0		-0.158328		4.20693	25.9597	12.7448
46	2018	2.72741		0	1	0	65	1.066	17.5339	-0.0869692		-0.37265	1.67358	-0.300023	4.3784	1	0	0		-0.14392		4.22669	26.0799	12.4305
46	2019	2.53547		0	1	0	65	1.061	17.5436	-0.145578		-0.349076	1.68291	-0.256689	4.35581	1	0	0		-0.205952		4.22669	25.9051	12.4277
48	2009		0.062568	0	1	0	12	1.097	17.928	-0.926953	11.4076	-0.90938	1.89352	-0.451781	4.23555	1	0	0	-0.168235	0.000440858	21.0849	3.27185	20.5794
48	2010		-0.031783	0	1	0	12	1.124	18.1786	-0.834375		-0.730164	1.73352	-0.657061	4.26451	1	0	0	-0.212781	0.0297092	20.8736	3.27185	20.4888
48	2011		0.390126	0	1	0	12	1.1	18.3297	-0.959411	13.3047	-0.939797	1.65908	-0.602055	4.24477	1	0	0	-0.0775638	-0.43328	21.0083	3.27185	20.9544	12.4095
48	2012	5.33995	0.024975	0	1	0	12	1.082	18.4046	-0.714033	14.4778	-0.593249	1.70094	-0.538782	4.22698	1	0	0	-0.0912396	-0.523543	21.0971	3.18221	20.9139	12.0942
48	2013	5.29686	-0.007469	0	1	0	12	1.085	18.5069	-0.945671	14.7419	-0.797177	1.71434	-0.54379	4.12309	1	0	0	-0.115395	-0.451829	21.1713	3.27185	21.0084	12.4646
48	2014	-1.16439	0.060601	0	1	0	12	1.078	18.4976	-0.969051	16.4723	-0.933613	1.73841	-0.522584	4.15072	1	0	0	-0.072875	-0.363753	21.4861	3.27185	21.4064	12.5322
48	2015	0.526129	0.108088	0	1	0	12	1.07996	18.4405	-0.885741	16.3962	-0.717748	1.77677	-0.550295	4.16372	1	0	0	-0.0680626	-0.533429	21.5571	3.35131	21.386	13.3939
48	2016		0.003064	0	1	0	12	1.07504	18.3746	-0.799274	16.2121	-0.766897	1.76889	-0.499395	4.1969	1	0	0	-0.0613011	-0.547344	21.1687	3.45474	21.3962	13.1276
48	2017	0.053674	-0.035535	0	1	0	12	1.07543	18.4306	-0.205373	16.0598	-0.192691	1.71124	-0.231018	4.17685	1	0	0	-0.0278338	-0.200292	21.1613	3.45474	22.0868	12.3924
48	2018		0.086742	0	1	0	12	1.068	18.4976	-0.0869692	17.2989	-0.37265	1.67358	-0.300023	4.06971	1	0	0	-0.0197834	-0.269771	21.9578	3.7293	22.3681	12.3411
48	2019	-2.56536	0.178963	0	1	0	12	1.062	18.4599	-0.145578	16.4986	-0.349076	1.68291	-0.256689	3.96613	1	0	0	-0.0071384	-0.457898	22.3163	3.7293	22.5904	12.1379
48	2020	-4.89084	0.088624	0	1	0	12	1.023	18.4405	-0.282012	15.2393	-0.305689	1.7567	-0.329403	4.01638	1	0	0	-0.00315597	-0.329652	22.1273	3.75841	23.0158	12.1019
48	2021	-2.28615	0.026873	0	1	0	12	1.08	18.6675	-0.281883	16.1423	-0.57675	1.61307	-0.48186	4.18723	1	0	0	-0.00335259	-0.18939	21.8931	3.76213	23.4179	11.7841
49	2009	4.82886	-0.060383	1	0	0	36	1.097	17.928	-0.926953	13.0248	-0.90938	1.89352	-0.451781	4.21892	1	0	0	-0.0347851	-0.308771	20.6358	3.92098	20.3001
49	2010	2.5859	0.103106	1	0	0	36	1.124	18.1786	-0.834375	13.9978	-0.730164	1.73352	-0.657061	4.24792	1	0	0	-0.010504	-0.396386	20.9979	3.88465	20.5607
49	2011	5.27518	0.110642	1	0	0	36	1.1	18.3297	-0.959411	15.311	-0.939797	1.65908	-0.602055	4.23048	1	0	0	-0.0189362	-0.358295	21.5326	3.88465	21.0739	12.8429
49	2012	2.44493	0.091728	1	0	0	36	1.082	18.4046	-0.714033	16.1311	-0.593249	1.70094	-0.538782	4.25434	1	0	0	-0.0138261	-0.286889	21.8849	3.85672	21.3438	12.8743
49	2013	4.45039	0.081587	1	0	0	36	1.085	18.5069	-0.945671	15.69	-0.797177	1.71434	-0.54379	4.24391	1	0	0	-0.00710616	-0.215075	22.2054	3.82166	21.9382	12.8221
49	2014	1.71219	0.066918	1	0	0	36	1.078	18.4976	-0.969051	15.3373	-0.933613	1.73841	-0.522584	4.28634	1	0	0	-0.0100241	-0.218706	22.5779	3.81176	22.2666	13.2542
49	2015	1.49173	0.090548	1	0	0	36	1.07996	18.4405	-0.885741	15.2052	-0.717748	1.77677	-0.550295	4.27221	1	0	0	-0.0138403	-0.433909	22.8556	3.81176	21.947	13.6151
49	2016	2.5362	0.067956	1	0	0	36	1.07504	18.3746	-0.799274	15.9872	-0.766897	1.76889	-0.499395	4.22274	1	0	0	-0.0121546	-0.344635	22.8894	3.81176	22.3623	13.1552
49	2017	5.16778	0.047745	1	0	0	36	1.07543	18.4306	-0.205373	15.9748	-0.192691	1.71124	-0.231018	4.2576	1	0	0	-0.00779127	-0.272133	23.2479	3.81176	22.754	12.7994
49	2018	4.30096	0.05958	1	0	0	36	1.068	18.4976	-0.0869692	17.0142	-0.37265	1.67358	-0.300023	4.26367	1	0	0	-0.00638132	-0.29666	23.571	3.81176	22.9003	12.7228
49	2019	1.18642	0.076377	1	0	0	36	1.062	18.4599	-0.145578	16.9999	-0.349076	1.68291	-0.256689	4.217	1	0	0	-0.0206028	-0.394895	23.6379	3.80221	22.8946	12.7377
49	2020	1.64015	0.081895	1	0	0	36	1.023	18.4405	-0.282012	17.8908	-0.305689	1.7567	-0.329403	4.21168	1	0	0	-0.0241779	-0.374299	23.6884	3.80221	22.9249	12.7905
49	2021	3.10085	0.073671	1	0	0	36	1.08	18.6675	-0.281883	18.4597	-0.57675	1.61307	-0.48186	4.25434	1	0	0	-0.0222855	-0.383035	23.6922	3.12939	23.1028	13.2732
50	2009	2.62979	-0.047853	1	0	0	37	1.097	17.928	-0.926953	17.0985	-0.90938	1.89352	-0.451781	4.28193	1	0	0	-0.0299645	-0.391661	21.5074	3.82035	22.592
50	2010	2.42516	0.017638	1	0	0	37	1.124	18.1786	-0.834375	19.0073	-0.730164	1.73352	-0.657061	4.25263	1	0	0	-0.026954	-0.374618	21.9629	3.82035	22.799
50	2011	3.88447	0.031971	1	0	0	37	1.1	18.3297	-0.959411	20.3028	-0.939797	1.65908	-0.602055	4.27514	1	0	0	-0.0263727	-0.450201	22.2526	3.82035	22.8089	13.0768
50	2012	3.30427	0.017629	1	0	0	37	1.082	18.4046	-0.714033	19.8537	-0.593249	1.70094	-0.538782	4.27569	1	0	0	-0.0267147	-0.497003	22.1897	3.82035	22.7774	13.0433
50	2013	0.852911	0.035796	1	0	0	37	1.085	18.5069	-0.945671	19.7117	-0.797177	1.71434	-0.54379	4.24892	1	0	0	-0.0256779	-0.530879	22.2316	3.82035	22.8002	13.2611
50	2014	0.741418	0.043774	1	0	0	37	1.078	18.4976	-0.969051	20.4581	-0.933613	1.73841	-0.522584	4.2711	1	0	0	-0.0564825	-0.788678	22.9557	3.24882	23.4769	13.7835
50	2015	-4.02375	0.025687	1	0	0	37	1.07996	18.4405	-0.885741	20.881	-0.717748	1.77677	-0.550295	4.32188	1	0	0	-0.0583465	-0.94813	23.0775	3.24882	23.796	13.714
50	2016		0.026254	1	0	0	37	1.07504	18.3746	-0.799274	20.3241	-0.766897	1.76889	-0.499395	4.29114	1	0	0	-0.062498	-1.00692	23.0969	3.03543	23.8006	13.3017
50	2017	1.07125	0.027222	1	0	0	37	1.07543	18.4306	-0.205373	20.7898	-0.192691	1.71124	-0.231018	4.32665	1	0	0	-0.0443971	-0.669728	23.3632	3.03543	24.1144	13.3512
50	2018	2.19221	0.016388	1	0	0	37	1.068	18.4976	-0.0869692	21.4361	-0.37265	1.67358	-0.300023	4.34016	1	0	0	-0.0413492	-0.567652	24.0875	2.94549	24.8176	13.1084
50	2019	2.31216	0.012672	1	0	0	37	1.062	18.4599	-0.145578	21.0282	-0.349076	1.68291	-0.256689	4.30027	1	0	0	-0.0364213	-0.524331	24.1338	2.94549	24.9053	13.285
50	2020	1.53585	0.020046	1	0	0	37	1.023	18.4405	-0.282012	21.0341	-0.305689	1.7567	-0.329403	4.2884	1	0	0	-0.0336767	-0.609455	24.0986	2.76317	25.0219	12.9578
50	2021	2.26202	0.019177	1	0	0	37	1.08	18.6675	-0.281883	21.1105	-0.57675	1.61307	-0.48186	4.30271	1	0	0	-0.0248071	-0.568393	24.1837	2.76317	25.1103	12.9501
59	2009	4.38801	0.009402	1	0	0	23	1.131	15.655	-0.926953	14.4361	-0.90938	1.89352	-0.451781	4.33021	1	0	0	-0.0301871	-0.352865	21.783	3.93457	23.8188
59	2010	2.62567	0.015551	1	0	0	23	1.142	15.9038	-0.834375	15.8446	-0.730164	1.73352	-0.657061	4.34834	1	0	0	-0.0400993	-0.286837	23.8983	3.93457	24.0004
59	2011	3.76615	0.029506	1	0	0	23	1.122	16.0776	-0.959411	15.9657	-0.939797	1.65908	-0.602055	4.36666	1	0	0	-0.0531171	-0.307134	24.3491	3.93457	24.0732	13.0911
59	2012	5.81819	0.000609	1	0	0	23	1.095	16.1573	-0.714033	17.7239	-0.593249	1.70094	-0.538782	4.3824	1	0	0	-0.0528745	-0.25564	24.307	3.93457	24.2137	12.6742
59	2013	3.19999	-0.005695	1	0	0	23	1.087	16.2491	-0.945671	16.0745	-0.797177	1.71434	-0.54379	4.35543	1	0	0	-0.0603606	-0.293334	24.4504	3.93457	24.0697	12.7601
59	2014	2.78439	-0.042954	1	0	0	23	1.058	16.2491	-0.969051	16.3037	-0.933613	1.73841	-0.522584	4.31455	1	0	0	-0.0482568	-0.320223	24.5062	3.92908	24.2671	13.3517
59	2015		0.012117	1	0	0	23	1.03	16.0767	-0.885741	16.075	-0.717748	1.77677	-0.550295	4.29401	1	0	0	-0.0579406	-0.368262	24.1543	3.86157	24.1211	13.8487
59	2016	0.898341	0.058913	1	0	0	23	0.975	15.9737	-0.799274	16.3475	-0.766897	1.76889	-0.499395	4.28662	1	0	0	-0.0521431	-0.435916	24.0941	3.47072	24.1701	13.3987
59	2017	1.23317	0.062682	1	0	0	23	1.042	16.1126	-0.205373	17.1807	-0.192691	1.71124	-0.231018	4.33559	1	0	0	-0.050461	-0.525848	24.2412	3.47072	24.1573	13.2291
59	2018	-0.015491	0.034618	1	0	0	23	1.057	16.2579	-0.0869692	16.514	-0.37265	1.67358	-0.300023	4.33349	1	0	0	-0.0436437	-0.550027	24.3256	3.47072	24.2045	12.7085
59	2019	0.460319	0.035729	1	0	0	23	1.055	16.1669	-0.145578	16.3471	-0.349076	1.68291	-0.256689	4.34458	1	0	0	-0.0460345	-0.657452	24.4023	3.47072	24.1043	12.528
59	2020	0.294409	0.012365	1	0	0	23	1.006	16.065	-0.282012	18.5635	-0.305689	1.7567	-0.329403	4.36131	1	0	0	-0.0466232	-0.704837	24.1389	3.30175	24.0519	12.6104
59	2021	-0.100738	0.029182	1	0	0	23	1.058	16.292	-0.281883	17.9002	-0.57675	1.61307	-0.48186	4.32955	1	0	0	-0.0384986	-0.622596	24.3753	3.30175	24.1921	12.8853
60	2009	4.1318	0.044642	1	0	0	30	1.097	17.928	-0.926953	16.5884	-0.90938	1.89352	-0.451781	4.33389	1	0	0	-0.124461	-0.520494	22.7483	3.45726	23.1829
60	2010	2.06155	0.065198	1	0	0	30	1.124	18.1786	-0.834375	17.4682	-0.730164	1.73352	-0.657061	4.37311	1	0	0	-0.231018	-0.488086	22.9887	3.45726	23.4043
60	2011	3.58219	0.077878	1	0	0	30	1.1	18.3297	-0.959411	18.0929	-0.939797	1.65908	-0.602055	4.37676	1	0	0	-0.273891	-0.643243	23.6488	3.45726	23.3623	13.6712
60	2012	3.13425	0.037944	1	0	0	30	1.082	18.4046	-0.714033	18.141	-0.593249	1.70094	-0.538782	4.36983	1	0	0	-0.306903	-0.701204	23.6373	3.45726	23.3694	13.3111
60	2013	2.29059	0.02914	1	0	0	30	1.085	18.5069	-0.945671	18.0882	-0.797177	1.71434	-0.54379	4.37109	1	0	0	-0.298843	-0.577274	23.7752	3.45726	23.3974	13.359
60	2014	2.28738	0.038741	1	0	0	30	1.078	18.4976	-0.969051	18.3305	-0.933613	1.73841	-0.522584	4.28428	1	0	0	-0.291295	-0.614709	23.9261	3.45726	23.3765	13.5577
60	2015	2.01261	0.016415	1	0	0	30	1.07996	18.4405	-0.885741	18.9015	-0.717748	1.77677	-0.550295	4.35363	1	0	0	-0.248264	-0.68669	23.5542	3.3871	23.4896	14.4898
60	2016	1.55218	0.020149	1	0	0	30	1.07504	18.3746	-0.799274	18.7432	-0.766897	1.76889	-0.499395	4.35709	1	0	0	-0.228299	-0.66198	23.4367	3.3871	23.5565	13.6952
60	2017	-0.306275	0.057955	1	0	0	30	1.07543	18.4306	-0.205373	18.4298	-0.192691	1.71124	-0.231018	4.36666	1	0	0	-0.191773	-0.801775	23.6684	3.31455	23.6624	13.332
60	2018	0.169514	0.04663	1	0	0	30	1.068	18.4976	-0.0869692	17.8803	-0.37265	1.67358	-0.300023	4.33494	1	0	0	-0.176484	-0.797195	23.7194	3.31455	23.6937	13.0099
60	2019	0.094633	0.042882	1	0	0	30	1.062	18.4599	-0.145578	19.1459	-0.349076	1.68291	-0.256689	4.35363	1	0	0	-0.180876	-0.819225	23.8517	3.31455	23.7339	12.7961
60	2020	0.877978	0.045171	1	0	0	30	1.023	18.4405	-0.282012	18.4561	-0.305689	1.7567	-0.329403	4.36488	1	0	0	-0.14276	-0.749527	24.1329	3.31455	23.9178	12.8024
60	2021	1.18577	0.044237	1	0	0	30	1.08	18.6675	-0.281883	18.0769	-0.57675	1.61307	-0.48186	4.37412	1	0	0	-0.18243	-0.690379	24.5187	3.49286	24.0411	13.2506
61	2009	0.962578	0.02232	1	0	0	68	1.097	17.928	-0.926953	18.5098	-0.90938	1.89352	-0.451781	4.31388	1	0	0	-0.143697	-0.682504	20.9432	3.06898	22.6706
61	2010	-0.083434	0.030662	1	0	0	68	1.124	18.1786	-0.834375	18.2813	-0.730164	1.73352	-0.657061	4.32214	1	0	0	-0.137712	-0.5354	21.0387	3.06898	22.9326
61	2011	4.08152	0.02761	1	0	0	68	1.1	18.3297	-0.959411	19.1606	-0.939797	1.65908	-0.602055	4.31214	1	0	0	-0.182602	-0.571333	21.3087	3.06898	22.9714	12.4265
61	2012	3.555	0.009888	1	0	0	68	1.082	18.4046	-0.714033	19.0501	-0.593249	1.70094	-0.538782	4.35722	1	0	0	-0.173097	-0.522482	21.2432	3.20599	23.0841	12.3499
61	2013	2.14103	0.01766	1	0	0	68	1.085	18.5069	-0.945671	19.2396	-0.797177	1.71434	-0.54379	4.31187	1	0	0	-0.184047	-0.693477	21.5037	3.19089	23.2247	12.646
61	2014	2.18799	0.009808	1	0	0	68	1.078	18.4976	-0.969051	19.0646	-0.933613	1.73841	-0.522584	4.30163	1	0	0	-0.235787	-0.590473	21.223	3.20923	23.3479	12.4474
61	2015	1.68768	0.002744	1	0	0	68	1.07996	18.4405	-0.885741	19.3416	-0.717748	1.77677	-0.550295	4.34679	1	0	0	-0.203216	-0.473525	21.2752	3.28691	23.5021	13.0118
61	2016	2.65782	0.005407	1	0	0	68	1.07504	18.3746	-0.799274	18.6024	-0.766897	1.76889	-0.499395	4.35965	1	0	0	-0.130039	-0.44979	21.4264	3.35899	23.574	12.0532
61	2017	2.78117	0.003246	1	0	0	68	1.07543	18.4306	-0.205373	18.5935	-0.192691	1.71124	-0.231018	4.35863	1	0	0	-0.124671	-0.415693	21.6178	3.35899	23.6571	11.5646
61	2018	2.54121	0.005275	1	0	0	68	1.068	18.4976	-0.0869692	19.5538	-0.37265	1.67358	-0.300023	4.35863	1	0	0	-0.113806	-0.425973	21.5571	3.52636	23.6677	11.5105
61	2019	2.5012	0.020757	1	0	0	68	1.062	18.4599	-0.145578	19.1874	-0.349076	1.68291	-0.256689	4.3535	1	0	0	-0.094591	-0.431531	21.7716	3.52636	23.6988	11.3947
61	2020	2.96762	0.022783	1	0	0	68	1.023	18.4405	-0.282012	19.3097	-0.305689	1.7567	-0.329403	4.35517	1	0	0	-0.0871387	-0.454995	21.8784	3.52636	23.6885	11.9434
61	2021	2.53845	0.023976	1	0	0	68	1.08	18.6675	-0.281883	19.1006	-0.57675	1.61307	-0.48186	4.38365	1	0	0	-0.0788268	-0.448956	22.1323	3.52636	23.7534	11.6486
62	2009	1.15245	0.073865	0	1	0	48	1.097	17.928	-0.926953	13.1567	-0.90938	1.89352	-0.451781	4.27207	1	0	0	-0.0430693	-0.957498	21.5103	4.31695	21.7349
62	2010	3.01842	0.046257	0	1	0	48	1.124	18.1786	-0.834375	15.4249	-0.730164	1.73352	-0.657061	4.34963	1	0	0	-0.0376178	-0.632361	19.9176	4.31695	22.0661
62	2011	5.0817	0.010625	0	1	0	48	1.1	18.3297	-0.959411	16.3808	-0.939797	1.65908	-0.602055	4.25944	1	0	0	-0.0317384	-0.477196	20.3425	4.31695	22.2623	12.3845
62	2012	3.46621	0.056602	0	1	0	48	1.082	18.4046	-0.714033		-0.593249	1.70094	-0.538782	4.30082	1	0	0	-0.0262115	-0.385848	21.1673	4.31695	22.3327	12.3974
62	2013	-0.456321	0.083314	0	1	0	48	1.085	18.5069	-0.945671	14.336	-0.797177	1.71434	-0.54379	4.34186	1	0	0	-0.0267979	-0.529378	21.4536	4.31695	22.3064	12.9907
62	2014	1.70574	0.116519	0	1	0	48	1.078	18.4976	-0.969051	15.0881	-0.933613	1.73841	-0.522584	4.27402	1	0	0	-0.050277	-0.886909	21.7047	4.31695	22.122	13.2679
62	2015	0.082042	0.060448	0	0	0	48	1.07996	18.4405	-0.885741	16.6035	-0.717748	1.77677	-0.550295	4.28579	1	0	0	-0.180265	-0.904043	21.4331	4.25929	22.5446	13.9238
62	2016	1.96672	0.063531	0	1	0	48	1.07504	18.3746	-0.799274	17.1324	-0.766897	1.76889	-0.499395	4.29701	1	0	0	-0.155741	-0.890798	22.4361	4.25929	22.6577	13.2163
62	2017	1.03573	0.05332	0	1	0	48	1.07543	18.4306	-0.205373	17.3097	-0.192691	1.71124	-0.231018	4.28055	1	0	0	-0.234135	-0.739011	22.8393	4.25929	22.8715	12.9763
62	2018	2.38632	0.074702	0	1	0	48	1.068	18.4976	-0.0869692	16.9622	-0.37265	1.67358	-0.300023	4.33768	1	0	0	-0.21963	-0.692056	23.1913	4.25929	23.0554	12.5309
62	2019	1.42826	0.063191	0	1	0	48	1.062	18.4599	-0.145578	17.1113	-0.349076	1.68291	-0.256689	4.3073	1	0	0	-0.195814	-0.699517	23.3874	4.25929	23.1569	12.5031
62	2020	2.6753	0.058797	0	1	0	48	1.023	18.4405	-0.282012	17.3885	-0.305689	1.7567	-0.329403	4.30663	1	0	0	-0.181199	-0.689972	23.5163	4.25929	23.2247	12.3609
62	2021	2.7979	0.066132	0	1	0	48	1.08	18.6675	-0.281883	16.6569	-0.57675	1.61307	-0.48186	4.30663	1	0	0	-0.137168	-0.564028	23.8518	4.10314	23.4833	12.5042
63	2009	3.39614	0.039444	0	0	0	37	1.097	17.928	-0.926953	20.2108	-0.90938	1.89352	-0.451781	4.35965	1	0	0	-0.00902156	-0.304668	24.8221	3.52253	24.9472
63	2010	2.38871	0.041312	0	0	0	37	1.124	18.1786	-0.834375	21.7103	-0.730164	1.73352	-0.657061	4.34731	1	0	0	-0.0106475	-0.351871	24.9755	3.4797	25.1565
63	2011	4.52859	0.021288	0	0	0	37	1.1	18.3297	-0.959411	22.2788	-0.939797	1.65908	-0.602055	4.33244	1	0	0	-0.0114058	-0.287009	25.1806	3.42622	25.3772	14.2549
63	2012	4.48505	-0.024241	0	0	0	37	1.082	18.4046	-0.714033		-0.593249	1.70094	-0.538782	4.35799	1	0	0	-0.0101685	-0.236606	25.1567	3.42622	25.3961	14.2989
63	2013	3.07174	0.014325	0	0	0	37	1.085	18.5069	-0.945671		-0.797177	1.71434	-0.54379	4.29511	1	0	0	-0.012435	-0.269278	25.0439	3.42687	25.3284	14.3847
63	2014	2.39147	0.025681	0	0	0	37	1.078	18.4976	-0.969051		-0.933613	1.73841	-0.522584	4.30811	1	0	0	-0.0129322	-0.28441	25.1235	3.42687	25.3867	14.4663
63	2015	0.474501	0.030938	0	0	0	37	1.07996	18.4405	-0.885741		-0.717748	1.77677	-0.550295	4.33938	1	0	0	-0.0355681	-0.444051	25.3303	3.42067	25.5191	14.9961
63	2016	1.84585	-0.00994	0	0	0	37	1.07504	18.3746	-0.799274		-0.766897	1.76889	-0.499395	4.38639	1	0	0	-0.03258	-0.340595	25.3407	3.4128	25.6791	14.353
63	2017	2.31271	0.037415	0	0	0	37	1.07543	18.4306	-0.205373	22.5214	-0.192691	1.71124	-0.231018	4.37739	1	0	0	-0.0357121	-0.378662	25.4129	3.41247	25.6931	14.3403
63	2018	4.31886	-0.053725	0	0	0	37	1.068	18.4976	-0.0869692	22.1495	-0.37265	1.67358	-0.300023	4.38078	1	0	0	-0.0699988	-0.294124	25.1719	3.41247	25.5831	15.0967
63	2019	2.23673	0.040911	0	0	0	37	1.062	18.4599	-0.145578	21.9446	-0.349076	1.68291	-0.256689	4.39012	1	0	0	-0.0576122	-0.31306	25.2312	3.30248	25.672	14.6709
63	2020	1.99551	0.031345	0	0	0	37	1.023	18.4405	-0.282012	21.8692	-0.305689	1.7567	-0.329403	4.42245	1	0	0	-0.0655214	-0.365553	25.3428	3.11085	25.7405	14.7877
63	2021	1.03472	0.041691	0	0	0	37	1.08	18.6675	-0.281883	22.0798	-0.57675	1.61307	-0.48186	4.43414	1	0	0	-0.0491524	-0.379438	25.464	3.05871	25.8532	14.6658
65	2009	0.443122	0.019929	1	0	0	45	1.102	16.8836	-0.926953	16.0412	-0.90938	1.89352	-0.451781	4.21671	1	0	0	-0.000170007	-0.260638	21.3514	4.01728	21.5734
65	2010	1.32607	0.025456	1	0	0	45	1.103	17.2234	-0.834375	12.8584	-0.730164	1.73352	-0.657061	4.18814	1	0	0	-8.49998e-05	-0.347445	21.3271	3.99655	21.3911
65	2011	2.82453	0.036605	1	0	0	45	1.081	17.4791	-0.959411	14.5444	-0.939797	1.65908	-0.602055	4.13788	1	0	0	-1.50205e-05	-0.323377	21.6911	3.99655	21.5691	12.4589
65	2012	3.54197	0.044885	1	0	0	45	1.077	17.5242	-0.714033		-0.593249	1.70094	-0.538782	4.25106	1	0	0	-0.000124999	-0.279289	21.2303	3.99655	21.8833	12.222
65	2013	-1.28706	0.049207	1	0	0	45	1.077	17.5744	-0.945671	13.3047	-0.797177	1.71434	-0.54379	4.31321	1	0	0	-0.000179009	-0.277168	21.8079	3.99655	22.1045	12.5267
65	2014	0.453149	0.045613	1	0	0	45	1.073	17.5436	-0.969051		-0.933613	1.73841	-0.522584	4.32612	1	0	0	-0.0633009	-0.274661	21.8299	3.99655	22.3166	12.747
65	2015		0.034824	1	0	0	45	1.069	17.2781	-0.885741	13.8155	-0.717748	1.77677	-0.550295	4.25206	1	0	0	-0.131552	-0.396032	22.1785	3.96916	22.6134	13.3313
65	2016	1.25982	0.04349	1	0	0	45	1.06794	17.1548	-0.799274	16.7204	-0.766897	1.76889	-0.499395	4.3386	1	0	0	-0.114977	-0.358611	22.8937	3.76515	23.2247	12.6407
65	2017	0.032485	0.047378	1	0	0	45	1.0674	17.2937	-0.205373	16.1946	-0.192691	1.71124	-0.231018	4.35054	1	0	0	-0.132371	-0.445911	22.9985	3.76515	23.1656	12.7337
65	2018	0.481966	0.053966	1	0	0	45	1.066	17.5339	-0.0869692	15.7731	-0.37265	1.67358	-0.300023	4.33638	1	0	0	-0.165735	-0.515147	23.024	3.76515	23.1656	12.4723
65	2019	3.72044	0.050153	1	0	0	45	1.061	17.5436	-0.145578	15.9973	-0.349076	1.68291	-0.256689	4.36399	1	0	0	-0.123477	-0.461818	23.1266	3.76515	23.4179	12.5434
65	2020	3.36531	0.043367	1	0	0	45	1.012	17.33	-0.282012	17.2023	-0.305689	1.7567	-0.329403	4.35079	1	0	0	-0.0971014	-0.422209	23.2767	3.76515	23.6192	12.3211
65	2021	1.6469	0.035001	1	0	0	45	1.085	17.6678	-0.281883	16.537	-0.57675	1.61307	-0.48186	4.35388	1	0	0	-0.0856222	-0.436491	23.2921	3.75864	23.6834	12.7385
66	2009	-2.42477	0.023586	1	0	0	37	1.097	17.928	-0.926953	18.6083	-0.90938	1.89352	-0.451781	4.35118	1	0	0	-0.0195641	-0.356529	23.8444	3.86744	24.0375
66	2010	3.10946	0.02535	1	0	0	37	1.124	18.1786	-0.834375	19.5089	-0.730164	1.73352	-0.657061	4.36602	1	0	0	-0.0172346	-0.393862	25.1474	3.9875	24.2167
66	2011	4.49988	0.014464	1	0	0	37	1.1	18.3297	-0.959411	19.4946	-0.939797	1.65908	-0.602055	4.40415	1	0	0	-0.0238389	-0.373472	25.0601	3.9875	24.2137	13.4815
66	2012	3.13331	0.002436	1	0	0	37	1.082	18.4046	-0.714033	20.4578	-0.593249	1.70094	-0.538782	4.4151	1	0	0	-0.060419	-0.303103	25.1022	3.9875	24.3919	12.9997
66	2013	3.72751	-0.019448	1	0	0	37	1.085	18.5069	-0.945671	20.4836	-0.797177	1.71434	-0.54379	4.40891	1	0	0	-0.0465425	-0.250373	25.0782	3.9875	24.3919	13.0336
66	2014	2.83333	-0.008379	1	0	0	37	1.078	18.4976	-0.969051	20.3291	-0.933613	1.73841	-0.522584	4.35015	1	0	0	-0.0255178	-0.234263	25.0697	3.9875	24.427	13.309
66	2015		-0.004937	1	0	0	37	1.07996	18.4405	-0.885741	20.132	-0.717748	1.77677	-0.550295	4.3659	1	0	0	-0.0251619	-0.249203	25.0128	3.9875	24.3996	13.8046
66	2016	3.21645	0.005253	1	0	0	37	1.07504	18.3746	-0.799274	20.1572	-0.766897	1.76889	-0.499395	4.34016	1	0	0	-0.00320716	-0.264776	24.9592	3.9875	24.4344	13.6503
66	2017	3.27221	0.04579	1	0	0	37	1.07543	18.4306	-0.205373	19.4667	-0.192691	1.71124	-0.231018	4.40391	1	0	0	-0.0284139	-0.687609	22.9753	3.71137	23.4446	13.4323
66	2018	2.14014	0.066014	1	0	0	37	1.068	18.4976	-0.0869692	19.5994	-0.37265	1.67358	-0.300023	4.44065	1	0	0	-0.0315433	-0.537159	23.0268	3.70746	23.4959	12.8324
66	2019	2.58603	0.053799	1	0	0	37	1.062	18.4599	-0.145578	21.3106	-0.349076	1.68291	-0.256689	4.44852	1	0	0	-0.0224665	-0.509478	23.1069	3.70352	23.8006	12.96
66	2020	3.27146	0.035401	1	0	0	37	1.023	18.4405	-0.282012	20.8361	-0.305689	1.7567	-0.329403	4.44828	1	0	0	-0.0198201	-0.414787	23.3937	3.72593	24.0375	12.8653
66	2021	3.476	0.020864	1	0	0	37	1.08	18.6675	-0.281883	21.0651	-0.57675	1.61307	-0.48186	4.4403	1	0	0	-0.0211215	-0.399055	23.6019	3.72183	24.2106	12.8336
68	2009	8.5742	-2.74627	1	0	0	70	1.097	17.928	-0.926953	17.5722	-0.90938	1.89352	-0.451781	4.25263	1	0	0	-0.0643775	-0.289502	20.0978	3.11129	20.368
68	2010		0.08091	1	0	0	70	1.124	18.1786	-0.834375		-0.730164	1.73352	-0.657061	4.12681	1	0	0	-0.102773	-0.946866	18.0421	3.11129	19.8954
68	2011		-0.104039	1	0	0	70	1.1	18.3297	-0.959411		-0.939797	1.65908	-0.602055	4.14171	1	0	0	-0.112252	-0.861663	15.387	3.11129	19.7893	12.0876
68	2012		0.007428	1	0	0	70	1.082	18.4046	-0.714033	11.5129	-0.593249	1.70094	-0.538782	4.14171	1	0	0	-0.100329	-0.791056	18.469	3.11129	19.8699	12.2529
68	2013	11.1497	-0.062883	1	0	0	70	1.085	18.5069	-0.945671		-0.797177	1.71434	-0.54379	4.05265	1	0	0	-0.0694208	-0.401937	20.3972	3.11129	20.199	12.3216
68	2014	6.66225	-0.250484	0	1	0	70	1.078	18.4976	-0.969051	10.4884	-0.933613	1.73841	-0.522584	4.11268	1	0	0	-0.121584	-0.323998	18.0231	3.11129	19.8581	12.4988
68	2015		0.010732	0	1	0	70	1.07996	18.4405	-0.885741	14.597	-0.717748	1.77677	-0.550295	4.18662	1	0	0	-0.0992183	-2.07158	18.9549	3.2745	20.4462	12.6777
68	2016	0.180884	0.00664	0	1	0	70	1.07504	18.3746	-0.799274	14.8551	-0.766897	1.76889	-0.499395	4.25391	1	0	0	-0.0543601	-0.940704	19.5111	3.2745	20.9933	12.1969
68	2017	1.15747	0.011643	0	1	0	70	1.07543	18.4306	-0.205373	14.8384	-0.192691	1.71124	-0.231018	4.25547	1	0	0	-0.024305	-0.493806	19.8388	3.2745	21.7529	11.7506
68	2018	4.22737	-0.040564	0	1	0	70	1.068	18.4976	-0.0869692	15.9277	-0.37265	1.67358	-0.300023	4.2793	1	0	0	-0.0158408	-0.317324	19.1429	3.27639	21.9587	11.5777
68	2019	3.89395	0.001904	1	0	0	70	1.062	18.4599	-0.145578	18.5019	-0.349076	1.68291	-0.256689	4.22946	1	0	0	-0.0328766	-0.291517	19.232	3.27639	22.0556	11.9405
68	2020	4.46701	-0.048218	1	0	0	70	1.023	18.4405	-0.282012	15.3195	-0.305689	1.7567	-0.329403	4.23091	1	0	0	-0.028094	-0.235164	19.2478	3.27639	22.0343	11.736
68	2021	4.87045	-0.029373	1	0	0	70	1.08	18.6675	-0.281883	15.7435	-0.57675	1.61307	-0.48186	4.21494	1	0	0	-0.0243941	-0.178369	20.657	3.27639	22.117	11.5701
69	2009	1.34413	0.060638	1	0	0	66	1.097	17.928	-0.926953	16.5596	-0.90938	1.89352	-0.451781	4.38265	1	0	0	-0.0810192	-0.46587	23.1172	4.03176	24.1475
69	2010	3.56596	0.068575	1	0	0	66	1.124	18.1786	-0.834375	15.9256	-0.730164	1.73352	-0.657061	4.37952	1	0	0	-0.0772396	-0.361065	23.575	4.03176	24.6048
69	2011	4.989	0.052361	1	0	0	66	1.1	18.3297	-0.959411	15.7871	-0.939797	1.65908	-0.602055	4.45818	1	0	0	-0.0751967	-0.340102	23.5754	4.03459	24.8632	13.7052
69	2012	3.00749	0.055572	1	0	0	66	1.082	18.4046	-0.714033	17.3567	-0.593249	1.70094	-0.538782	4.38975	1	0	0	-0.0737833	-0.357349	23.8272	4.03636	25.0137	13.5499
69	2013	1.9121	0.056398	1	0	0	66	1.085	18.5069	-0.945671	20.411	-0.797177	1.71434	-0.54379	4.44183	1	0	0	-0.0594337	-0.377903	24.061	4.03654	25.1995	13.701
69	2014	2.61805	0.058928	1	0	0	66	1.078	18.4976	-0.969051	20.6027	-0.933613	1.73841	-0.522584	4.44124	1	0	0	-0.0528018	-0.415356	24.1481	4.0413	25.2761	13.7722
69	2015	2.19602	0.045489	1	0	0	66	1.07996	18.4405	-0.885741	20.5862	-0.717748	1.77677	-0.550295	4.45214	1	0	0	-0.0418882	-0.455552	24.1964	4.05456	25.4682	14.4832
69	2016	2.021	0.049957	1	0	0	66	1.07504	18.3746	-0.799274	21.3008	-0.766897	1.76889	-0.499395	4.40879	1	0	0	-0.0314927	-0.398666	24.2923	3.97912	25.7069	13.669
69	2017	2.77823	0.042851	1	0	0	66	1.07543	18.4306	-0.205373	17.28	-0.192691	1.71124	-0.231018	4.36767	1	0	0	-0.0294648	-0.358232	24.469	3.97912	26.1078	13.6659
69	2018	3.75198	0.038394	1	0	0	66	1.068	18.4976	-0.0869692	20.391	-0.37265	1.67358	-0.300023	4.44171	1	0	0	-0.0264189	-0.304229	24.5974	3.84993	26.4068	13.4224
69	2019	3.53943	0.037781	1	0	0	66	1.062	18.4599	-0.145578	20.2447	-0.349076	1.68291	-0.256689	4.41968	1	0	0	-0.0240509	-0.287993	24.818	3.85036	26.6634	13.1404
69	2020	2.6299	0.034436	1	0	0	66	1.023	18.4405	-0.282012	21.0859	-0.305689	1.7567	-0.329403	4.43876	1	0	0	-0.0234979	-0.276729	25.1284	3.85036	26.8479	12.964
69	2021	3.02565	0.014898	1	0	0	66	1.08	18.6675	-0.281883	20.9696	-0.57675	1.61307	-0.48186	4.44265	1	0	0	-0.0252932	-0.289826	25.3539	3.85036	26.8971	13.0482
70	2009	2.82272	0.033029	1	0	0	36	1.097	17.928	-0.926953	14.6758	-0.90938	1.89352	-0.451781	4.27514	1	0	0	-0.0974287	-0.912508	20.5853	3.89467	20.9303
70	2010	1.12754	0.039217	1	0	0	36	1.124	18.1786	-0.834375	13.9606	-0.730164	1.73352	-0.657061	4.26858	1	0	0	-0.0849317	-0.788804	20.785	3.89467	21.1933
70	2011	3.98771	0.023029	1	0	0	36	1.1	18.3297	-0.959411	13.595	-0.939797	1.65908	-0.602055	4.25958	1	0	0	-0.072001	-0.701903	20.9439	3.89467	21.3221	12.2564
70	2012	3.11839	0.027426	1	0	0	36	1.082	18.4046	-0.714033	14.6203	-0.593249	1.70094	-0.538782	4.26141	1	0	0	-0.0555021	-0.67484	21.1996	3.89467	21.4114	12.0598
70	2013	2.5821	0.028579	1	0	0	36	1.085	18.5069	-0.945671	15.4846	-0.797177	1.71434	-0.54379	4.24792	1	0	0	-0.0399807	-0.728217	21.1756	3.81397	21.5342	12.4086
70	2014		0.02715	1	0	0	36	1.078	18.4976	-0.969051	15.8951	-0.933613	1.73841	-0.522584	4.23743	1	0	0	-0.0316124	-0.66099	21.3721	3.81397	21.6826	12.3655
70	2015	1.56902	-0.071878	1	0	0	36	1.07996	18.4405	-0.885741	16.5991	-0.717748	1.77677	-0.550295	4.22596	1	0	0	-0.0924969	-0.439296	21.6193	3.66817	22.102	13.3814
70	2016	2.12719	0.028812	1	0	0	36	1.07504	18.3746	-0.799274	17.6606	-0.766897	1.76889	-0.499395	4.24248	1	0	0	-0.0735895	-0.396902	22.252	3.66817	22.2856	12.7004
70	2017	2.52701	0.041229	1	0	0	36	1.07543	18.4306	-0.205373	17.7384	-0.192691	1.71124	-0.231018	4.24018	1	0	0	-0.0585575	-0.373709	22.4231	3.66817	22.4897	12.4715
70	2018	3.39013	0.04177	1	0	0	36	1.068	18.4976	-0.0869692	18.0218	-0.37265	1.67358	-0.300023	4.2549	1	0	0	-0.0862978	-0.364015	22.4648	3.66817	22.7001	12.3202
70	2019	3.72625	0.05181	1	0	0	36	1.062	18.4599	-0.145578	18.1705	-0.349076	1.68291	-0.256689	4.18965	1	0	0	-0.0972083	-0.522392	22.1885	3.58823	22.682	13.4332
70	2020	2.26593	0.005782	1	0	0	36	1.023	18.4405	-0.282012	18.4464	-0.305689	1.7567	-0.329403	4.2105	1	0	0	-0.0663065	-0.349506	22.2756	3.58629	23.0358	12.8529
70	2021	4.02437	-0.072345	1	0	0	36	1.08	18.6675	-0.281883	18.1915	-0.57675	1.61307	-0.48186	4.11985	1	0	0	-0.0797502	-0.360696	22.2473	3.61281	22.8419	12.6372
78	2009	5.5919	0.000193	0	0	1	49	1.097	17.928	-0.926953	17.4955	-0.90938	1.89352	-0.451781	4.28124	1	0	0	-0.0588555	-0.24698	21.7202	3.48247	21.877
78	2010	3.04585	0.013327	0	0	1	49	1.124	18.1786	-0.834375	17.8883	-0.730164	1.73352	-0.657061	4.29511	1	0	0	-0.046926	-0.245408	22.1093	3.31999	22.1464
78	2011	6.16846	0.0128	0	0	1	49	1.1	18.3297	-0.959411	18.2255	-0.939797	1.65908	-0.602055	4.29169	1	0	0	-0.0438411	-0.224172	22.3919	3.31999	22.3002	13.4757
78	2012	5.54517	0.017239	0	0	1	49	1.082	18.4046	-0.714033	17.5202	-0.593249	1.70094	-0.538782	4.26507	1	0	0	-0.0404106	-0.198772	22.5824	3.31999	22.4914	13.1274
78	2013	3.42958	0.028595	0	1	0	49	1.085	18.5069	-0.945671	17.7259	-0.797177	1.71434	-0.54379	4.30798	1	0	0	-0.0377414	-0.268448	22.8019	3.20518	22.8052	13.642
78	2014	3.51103	0.008683	0	1	0	49	1.078	18.4976	-0.969051	17.431	-0.933613	1.73841	-0.522584	4.31922	1	0	0	-0.0314566	-0.204658	23.0059	3.20518	22.9881	13.7573
78	2015	2.35582	0.040627	0	1	0	49	1.07996	18.4405	-0.885741	16.8028	-0.717748	1.77677	-0.550295	4.28813	1	0	0	-0.0297203	-0.183829	23.1318	3.17722	23.2727	14.3547
78	2016	3.20069	0.02994	0	1	0	49	1.07504	18.3746	-0.799274	17.0179	-0.766897	1.76889	-0.499395	4.28538	1	0	0	-0.0486116	-0.435081	23.3338	3.82712	23.5387	13.7703
78	2017	4.93691	0.026691	0	1	0	49	1.07543	18.4306	-0.205373	16.4417	-0.192691	1.71124	-0.231018	4.32466	1	0	0	-0.134728	-0.23525	23.9397	3.82777	24.154	13.2644
78	2018	4.33153	0.017753	0	1	0	49	1.068	18.4976	-0.0869692	17.6904	-0.37265	1.67358	-0.300023	4.3042	1	0	0	-0.107048	-0.191228	24.3708	3.82777	24.4393	13.0195
78	2019	3.14748	0.012507	0	1	0	49	1.062	18.4599	-0.145578	18.5659	-0.349076	1.68291	-0.256689	4.26451	1	0	0	-0.0919552	-0.211583	24.4488	3.78487	24.4417	12.9926
78	2020	3.61095	-0.001039	0	1	0	49	1.023	18.4405	-0.282012	18.5491	-0.305689	1.7567	-0.329403	4.00022	1	0	0	-0.0717699	-0.208947	24.4127	3.78918	24.4046	13.6184
78	2021	3.91969	0.006857	0	1	0	49	1.08	18.6675	-0.281883	18.1282	-0.57675	1.61307	-0.48186	4.09933	1	0	0	-0.076093	-0.216105	24.4381	3.78918	24.3503	13.0196
88	2009	-3.55037	0.106278	1	0	0	51	1.097	17.928	-0.926953		-0.90938	1.89352	-0.451781	4.27151	1	0	0	-0.178085	-2.53211	19.8105	4.2102	22.3043
88	2010	-1.67196	0.093871	1	0	0	51	1.124	18.1786	-0.834375	14.4639	-0.730164	1.73352	-0.657061	4.31602	1	0	0	-0.168122	-2.54266	19.8484	4.2102	22.3287
88	2011	-3.26564	0.086654	1	0	0	51	1.1	18.3297	-0.959411		-0.939797	1.65908	-0.602055	4.31975	1	0	0	-0.141538	-2.56299	19.7037	4.2102	22.4115	12.8668
88	2012	-0.180945	0.083906	1	0	0	51	1.082	18.4046	-0.714033		-0.593249	1.70094	-0.538782	4.1996	1	0	0	-0.1528	-2.59121	19.5727	4.2102	22.3891	12.7689
88	2013	0.272778	0.076022	1	0	0	51	1.085	18.5069	-0.945671		-0.797177	1.71434	-0.54379	4.28977	1	0	0	-0.138578	-2.45393	19.5446	4.2102	22.4442	13.2361
88	2014	0.059006	0.069362	1	0	0	51	1.078	18.4976	-0.969051	15.9905	-0.933613	1.73841	-0.522584	4.24104	1	0	0	-0.107027	-1.67015	19.5221	4.2102	22.6446	13.7529
88	2015	0.283334	0.066338	1	0	0	51	1.07996	18.4405	-0.885741	14.5087	-0.717748	1.77677	-0.550295	4.26605	1	0	0	-0.0240714	-1.47245	19.3326	4.2102	22.7876	13.982
88	2016	0.787775	0.046601	1	0	0	51	1.07504	18.3746	-0.799274	15.6173	-0.766897	1.76889	-0.499395	4.28497	1	0	0	-0.0301829	-1.53553	19.4636	4.2102	22.8347	12.8738
88	2017	1.33821	0.046564	1	0	0	51	1.07543	18.4306	-0.205373	17.188	-0.192691	1.71124	-0.231018	4.29824	1	0	0	-0.0252778	-1.43181	19.6555	4.2102	22.9533	13.0687
88	2018	1.41029	0.047117	1	0	0	51	1.068	18.4976	-0.0869692	14.6138	-0.37265	1.67358	-0.300023	4.34225	1	0	0	-0.0210234	-1.39088	19.8157	4.2102	23.0554	12.5487
88	2019	1.26253	0.035802	1	0	0	51	1.062	18.4599	-0.145578	14.1802	-0.349076	1.68291	-0.256689	4.32929	1	0	0	-0.0236331	-1.35679	20.2013	4.2102	23.1212	12.6631
88	2020	0.915087	0.029232	1	0	0	51	1.023	18.4405	-0.282012	18.28	-0.305689	1.7567	-0.329403	4.30676	1	0	0	-0.0183748	-1.3895	20.0906	4.21183	23.2959	12.921
88	2021	0.966592	0.034682	1	0	0	51	1.08	18.6675	-0.281883	16.9128	-0.57675	1.61307	-0.48186	4.28703	1	0	0	-0.017133	-1.31505	20.3374	4.21183	23.3623	12.7959
89	2009	-1.02943	0.100665	1	0	0	53	1.097	17.928	-0.926953	16.034	-0.90938	1.89352	-0.451781	4.32942	1	0	0	-0.0376199	-2.27054	21.2317	4.11676	22.4794
89	2010	-1.39234	0.11067	1	0	0	53	1.124	18.1786	-0.834375	16.0058	-0.730164	1.73352	-0.657061	4.33546	1	0	0	-0.0452767	-2.26131	21.3648	4.11676	22.6012
89	2011	-0.358693	0.072818	1	0	0	53	1.1	18.3297	-0.959411	16.3492	-0.939797	1.65908	-0.602055	4.35863	1	0	0	-0.0325552	-1.38114	21.5706	4.11676	22.9381	13.3123
89	2012	0.767616	0.056383	1	0	0	53	1.082	18.4046	-0.714033	16.0865	-0.593249	1.70094	-0.538782	4.29851	1	0	0	-0.0279469	-1.22589	21.6288	4.11676	23.0651	13.3064
89	2013	0.590741	0.042916	1	0	0	53	1.085	18.5069	-0.945671	15.8807	-0.797177	1.71434	-0.54379	4.27958	1	0	0	-0.0240171	-1.07501	21.658	4.11578	23.1998	13.5146
89	2014	0.408368	0.021752	1	0	0	53	1.078	18.4976	-0.969051	15.8632	-0.933613	1.73841	-0.522584	4.25731	1	0	0	-0.0196998	-0.978065	21.8129	4.11578	23.2649	13.6268
89	2015	-1.16065	0.044579	1	0	0	53	1.07996	18.4405	-0.885741	15.2279	-0.717748	1.77677	-0.550295	4.24835	1	0	0	-0.0205385	-1.95047	21.8059	4.04252	23.2082	14.1836
89	2016	-1.29914	0.046071	1	0	0	53	1.07504	18.3746	-0.799274	15.7411	-0.766897	1.76889	-0.499395	4.34355	1	0	0	-0.0192124	-1.95894	21.8339	4.04252	23.249	13.6242
89	2017	-1.12555	0.051462	1	0	0	53	1.07543	18.4306	-0.205373	15.3299	-0.192691	1.71124	-0.231018	4.33034	1	0	0	-0.0180153	-1.93375	21.9235	4.04252	23.2959	13.4523
89	2018	-0.895699	0.050679	1	0	0	53	1.068	18.4976	-0.0869692	15.6413	-0.37265	1.67358	-0.300023	4.33677	1	0	0	-0.018818	-2.01358	22.004	4.04252	23.326	13.3447
89	2019	-0.674176	0.04319	1	0	0	53	1.062	18.4599	-0.145578	15.9773	-0.349076	1.68291	-0.256689	4.38203	1	0	0	-0.0180683	-1.97649	22.06	4.04252	23.3623	13.4545
89	2020	0.79426	0.002545	1	0	0	53	1.023	18.4405	-0.282012	16.7646	-0.305689	1.7567	-0.329403	4.35208	1	0	0	-0.0169275	-1.55953	21.8208	4.04252	23.438	13.3282
89	2021	1.45029	-0.000763	1	0	0	53	1.08	18.6675	-0.281883	17.5756	-0.57675	1.61307	-0.48186	4.30757	1	0	0	-0.0107728	-0.601577	21.9189	4.04252	23.9928	13.3462
90	2009	3.86815	0.009799	1	0	0	45	1.097	17.928	-0.926953	16.4444	-0.90938	1.89352	-0.451781	4.21065	1	0	0	-0.00585209	-0.593586	21.704	3.59319	22.4965
90	2010	1.8696	0.010902	1	0	0	45	1.124	18.1786	-0.834375	15.5731	-0.730164	1.73352	-0.657061	4.12794	1	0	0	-0.00524272	-0.616773	21.9892	3.59319	23.0457
90	2011	4.14473	0.027095	1	0	0	45	1.1	18.3297	-0.959411	11.0021	-0.939797	1.65908	-0.602055	4.21745	1	0	0	-0.0200119	-0.52644	21.9894	3.59319	22.7382	12.5854
90	2012	2.93776	0.02916	1	0	0	45	1.082	18.4046	-0.714033	14.2855	-0.593249	1.70094	-0.538782	4.23844	1	0	0	-0.0142926	-0.470833	21.8484	3.59319	22.8727	12.5533
90	2013	1.31711	0.038648	1	0	0	45	1.085	18.5069	-0.945671	14.5186	-0.797177	1.71434	-0.54379	4.25845	1	0	0	-0.0118611	-0.422024	22.2304	3.59319	23.0046	12.5849
90	2014	1.44749	0.038224	1	0	0	45	1.078	18.4976	-0.969051	13.3535	-0.933613	1.73841	-0.522584	4.20125	1	0	0	-0.0101281	-0.408316	22.3907	3.59319	23.1212	12.7076
90	2015	2.76476	0.023703	1	0	0	45	1.07996	18.4405	-0.885741	16.518	-0.717748	1.77677	-0.550295	4.24118	1	0	0	-0.00644773	-0.469081	22.5666	3.15572	23.5327	13.2538
90	2016	2.12486	0.023127	1	0	0	45	1.07504	18.3746	-0.799274	16.2577	-0.766897	1.76889	-0.499395	4.32307	1	0	0	-0.0071465	-0.398139	22.5493	3.15572	23.6834	12.8273
90	2017	4.01756	0.023194	1	0	0	45	1.07543	18.4306	-0.205373	17.591	-0.192691	1.71124	-0.231018	4.24649	1	0	0	-0.0053915	-0.294975	22.6327	3.15572	23.9736	12.7626
90	2018	2.84357	0.024428	1	0	0	45	1.068	18.4976	-0.0869692		-0.37265	1.67358	-0.300023	4.28552	1	0	0	-0.00171248	-0.321975	23.0466	3.15572	24.1796	12.3945
90	2019	2.59874	0.030601	1	0	0	45	1.062	18.4599	-0.145578	17.5983	-0.349076	1.68291	-0.256689	4.31975	1	0	0	-0.00411043	-0.273958	23.4087	3.15572	24.4196	12.5327
90	2020	3.04424	0.030384	1	0	0	45	1.023	18.4405	-0.282012	17.5006	-0.305689	1.7567	-0.329403	4.30717	1	0	0	-0.0123763	-0.255224	23.5638	3.15572	24.6151	12.8818
90	2021	2.99187	0.032623	1	0	0	45	1.08	18.6675	-0.281883	18.4031	-0.57675	1.61307	-0.48186	4.34212	1	0	0	-0.0189504	-0.241313	23.8704	3.15572	24.8143	12.6518
96	2009	0.607579	0.061164	1	0	0	48	1.097	17.928	-0.926953		-0.90938	1.89352	-0.451781	4.28124	1	0	0	-0.181992	-2.27588	20.6473	4.0537	21.333
96	2010	-0.349878	0.046543	1	0	0	48	1.124	18.1786	-0.834375	13.8528	-0.730164	1.73352	-0.657061	4.33572	1	0	0	-0.17475	-2.53448	21.0456	4.0537	21.3492
96	2011	-0.053878	0.047325	1	0	0	48	1.1	18.3297	-0.959411	12.3371	-0.939797	1.65908	-0.602055	4.29919	1	0	0	-0.149823	-2.42237	21.1028	4.0537	21.4114	12.4122
96	2012	-0.183691	0.010561	1	0	0	48	1.082	18.4046	-0.714033		-0.593249	1.70094	-0.538782	4.29987	1	0	0	-0.147023	-2.37387	20.6878	4.0537	21.4114	12.1155
96	2013	-1.42077	0.033357	1	0	0	48	1.085	18.5069	-0.945671	9.90349	-0.797177	1.71434	-0.54379	4.33021	1	0	0	-0.139851	-2.45641	20.582	4.0537	21.4411	12.8307
96	2014	-1.5977	0.021448	1	0	0	48	1.078	18.4976	-0.969051	9.90349	-0.933613	1.73841	-0.522584	4.32413	1	0	0	-0.138296	-2.65414	20.7311	4.0537	21.4313	12.9961
96	2015	-2.38978	0.06737	1	0	0	48	1.07996	18.4405	-0.885741	10.1064	-0.717748	1.77677	-0.550295	4.32374	1	0	0	-0.12367	-2.41666	20.7211	4.01476	21.5208	13.682
96	2016	-1.99	0.122159	1	0	0	48	1.07504	18.3746	-0.799274	10.7375	-0.766897	1.76889	-0.499395	4.31802	1	0	0	-0.110064	-2.96439	20.6236	4.0171	21.6112	12.7762
96	2017	-2.14314	0.060702	1	0	0	48	1.07543	18.4306	-0.205373		-0.192691	1.71124	-0.231018	4.33192	1	0	0	-0.10246	-2.82515	20.9409	4.0171	21.6594	12.1613
96	2018	-2.86451	0.042204	1	0	0	48	1.068	18.4976	-0.0869692	13.1674	-0.37265	1.67358	-0.300023	4.32546	1	0	0	-0.0967455	-2.88623	21.2266	4.0171	21.6978	11.8236
96	2019	-2.57713	0.043773	1	0	0	48	1.062	18.4599	-0.145578	13.4486	-0.349076	1.68291	-0.256689	4.33768	1	0	0	-0.0848174	-2.63904	21.2076	4.0171	21.8051	11.7907
96	2020	-1.75928	0.043255	1	0	0	48	1.023	18.4405	-0.282012	14.7331	-0.305689	1.7567	-0.329403	4.32559	1	0	0	-0.0636759	-2.65598	20.9293	4.0171	21.8482	11.6975
96	2021	-5.53733	0.022857	1	0	0	48	1.08	18.6675	-0.281883	13.0841	-0.57675	1.61307	-0.48186	4.30122	1	0	0	-0.0626054	-2.89999	21.2055	4.0171	21.8482	11.7459
99	2009	1.80763	0.045251	1	0	0	53	1.097	17.928	-0.926953	18.1953	-0.90938	1.89352	-0.451781	4.20723	1	0	0	-0.00602513	-0.936692	20.5095	3.84267	21.6396
99	2010	0.626684	0.049693	1	0	0	53	1.124	18.1786	-0.834375	16.6603	-0.730164	1.73352	-0.657061	4.26507	1	0	0	-0.00584507	-1.03236	20.5944	3.84267	21.6475
99	2011	2.51224	0.052258	1	0	0	53	1.1	18.3297	-0.959411	15.6835	-0.939797	1.65908	-0.602055	4.27193	1	0	0	-0.00528496	-1.02082	20.7098	3.84267	21.7202	13.1097
99	2012	1.51713	0.041085	1	0	0	53	1.082	18.4046	-0.714033	16.4246	-0.593249	1.70094	-0.538782	4.25774	1	0	0	-0.00425103	-0.831233	20.8107	3.84267	21.9846	12.9241
99	2013	1.04256	0.050666	1	0	0	53	1.085	18.5069	-0.945671	18.5271	-0.797177	1.71434	-0.54379	4.25149	1	0	0	-0.00416364	-1.02127	20.8949	3.74195	22.0687	12.8551
99	2014	1.2128	0.046189	1	0	0	53	1.078	18.4976	-0.969051	18.1739	-0.933613	1.73841	-0.522584	4.25731	1	0	0	-0.00337873	-0.945048	21.0153	3.67706	22.2162	13.365
99	2015	0.793969	0.034962	1	0	0	53	1.07996	18.4405	-0.885741	18.2768	-0.717748	1.77677	-0.550295	4.26465	1	0	0	-0.00314898	-0.837399	20.9774	3.65403	22.3247	13.7636
99	2017	2.55986	0.017003	1	0	0	53	1.07543	18.4306	-0.205373	18.4088	-0.192691	1.71124	-0.231018	4.21213	1	0	0	-0.0170647	-0.787377	20.9621	3.65403	22.4496	12.5645
99	2018	1.94242	0.028101	1	0	0	53	1.068	18.4976	-0.0869692	18.5158	-0.37265	1.67358	-0.300023	4.21213	1	0	0	-0.0167404	-0.833601	21.0781	3.65403	22.4567	12.3518
99	2019	0.404641	0.036019	1	0	0	53	1.062	18.4599	-0.145578	18.5766	-0.349076	1.68291	-0.256689	4.1954	1	0	0	-0.0158347	-0.863983	21.1726	3.65403	22.4914	12.2835
99	2020	0.548945	0.038741	1	0	0	53	1.023	18.4405	-0.282012	18.5157	-0.305689	1.7567	-0.329403	4.24305	1	0	0	-0.0169031	-1.05644	21.1669	3.65403	22.4298	12.2413
99	2021	-1.75963	0.037594	1	0	0	53	1.08	18.6675	-0.281883	18.4798	-0.57675	1.61307	-0.48186	4.23989	1	0	0	-0.0138191	-1.37972	21.2425	3.40718	22.6134	12.341
100	2009	2.54565	0.02327	0	0	0	37	1.097	17.928	-0.926953	20.0137	-0.90938	1.89352	-0.451781	4.37059	1	0	0	-0.0288286	-0.326796	24.5141	2.41502	24.1311
100	2010	-1.28213	0.008834	0	0	0	37	1.124	18.1786	-0.834375	21.4343	-0.730164	1.73352	-0.657061	4.40769	1	0	0	-0.0275994	-0.412966	24.672	2.28238	24.7029
100	2011	2.89907	0.022577	0	0	0	37	1.1	18.3297	-0.959411	21.2287	-0.939797	1.65908	-0.602055	4.37084	1	0	0	-0.0275665	-0.301826	24.8314	2.28238	25.0273	14.7912
100	2012	3.38225	0.01596	0	0	0	37	1.082	18.4046	-0.714033	21.7	-0.593249	1.70094	-0.538782	4.40976	1	0	0	-0.0312048	-0.292654	24.9662	2.28238	25.1015	14.5954
100	2013	2.3757	0.036945	0	0	0	37	1.085	18.5069	-0.945671	22.2053	-0.797177	1.71434	-0.54379	4.39605	1	0	0	-0.0328662	-0.295189	25.1714	2.27624	25.0813	14.4262
100	2014	1.25832	0.045574	0	0	0	37	1.078	18.4976	-0.969051	21.8406	-0.933613	1.73841	-0.522584	4.37134	1	0	0	-0.0317972	-0.341371	25.3408	2.17361	25.2548	14.4339
100	2015	0.913095	0.028903	0	0	0	37	1.07996	18.4405	-0.885741	21.9146	-0.717748	1.77677	-0.550295	4.38602	1	0	0	-0.0333965	-0.410549	25.3756	1.9713	25.4418	14.9834
100	2016	1.12144	0.014528	0	0	0	37	1.07504	18.3746	-0.799274		-0.766897	1.76889	-0.499395	4.34186	1	0	0	-0.0373457	-0.372388	25.3918	1.97269	25.7137	13.83
100	2017	1.56976	0.022114	0	0	0	37	1.07543	18.4306	-0.205373	21.7385	-0.192691	1.71124	-0.231018	4.40122	1	0	0	-0.0433032	-0.412147	25.4386	2.05924	25.7984	13.7238
100	2018	1.62797	0.021089	0	0	0	37	1.068	18.4976	-0.0869692	15.3056	-0.37265	1.67358	-0.300023	4.38452	1	0	0	-0.0332931	-0.379482	25.4546	2.05668	25.986	13.455
100	2019	1.9528	0.022189	0	0	0	37	1.062	18.4599	-0.145578	22.0586	-0.349076	1.68291	-0.256689	4.40036	1	0	0	-0.0351081	-0.490263	25.0418	2.20055	25.8292	13.6467
100	2020	1.42715	0.01964	0	0	0	37	1.023	18.4405	-0.282012	21.988	-0.305689	1.7567	-0.329403	4.34743	1	0	0	-0.0681761	-0.429527	25.0649	2.11142	26.2762	13.6454
100	2021	1.08543	0.048453	0	0	0	37	1.08	18.6675	-0.281883	22.0933	-0.57675	1.61307	-0.48186	4.33218	1	0	0	-0.077914	-0.490265	25.8212	2.11142	26.4566	13.4832
150	2009	3.74312		0	1	0	76	1.097	17.928	-0.926953		-0.90938	1.89352	-0.451781	4.1318	1	0	0		-1.05685		3.88115	20.8276
150	2010	2.93311		0	1	0	76	1.124	18.1786	-0.834375		-0.730164	1.73352	-0.657061	4.20738	1	0	0		-1.25303		3.88115	20.7528
150	2011	3.66226		0	1	0	76	1.1	18.3297	-0.959411		-0.939797	1.65908	-0.602055	4.15888	1	0	0		-0.637387		3.88115	21.122	12.1759
150	2012	5.08744		0	1	0	76	1.082	18.4046	-0.714033		-0.593249	1.70094	-0.538782	4.16387	1	0	0		-0.554494		3.88115	21.2301	11.9842
150	2013	6.72017		0	1	0	76	1.085	18.5069	-0.945671		-0.797177	1.71434	-0.54379	4.16558	1	0	0		-0.347087		3.88115	21.7239	12.1269
150	2014	4.95873		0	1	0	76	1.078	18.4976	-0.969051		-0.933613	1.73841	-0.522584	4.15356	1	0	0		-0.395884		3.88115	21.6515	12.7991
150	2015	1.20817		0	1	0	76	1.07996	18.4405	-0.885741		-0.717748	1.77677	-0.550295	4.18525	1	0	0		-0.46201		3.55763	22.2384	13.1508
150	2016	2.3719		0	1	0	76	1.07504	18.3746	-0.799274		-0.766897	1.76889	-0.499395	4.18052	1	0	0		-0.428739		3.61308	22.6973	13.0298
150	2017	4.2189		0	1	0	76	1.07543	18.4306	-0.205373		-0.192691	1.71124	-0.231018	4.20827	1	0	0		-0.373313		3.61308	22.754	12.4468
150	2018	4.17504		0	1	0	76	1.068	18.4976	-0.0869692		-0.37265	1.67358	-0.300023	4.139	1	0	0		-0.363508		3.61308	22.8359	12.3218
150	2019	4.97471		0	1	0	76	1.062	18.4599	-0.145578		-0.349076	1.68291	-0.256689	3.97443	1	0	0		-0.166345		3.612	22.5067	12.9367
150	2020	4.88481		0	1	0	76	1.023	18.4405	-0.282012		-0.305689	1.7567	-0.329403	4.0738	1	0	0		-0.0556079		3.49772	22.3505	12.6601
150	2021	5.36362		0	1	0	76	1.08	18.6675	-0.281883		-0.57675	1.61307	-0.48186	4.05126	1	0	0		0.0714356		3.49772	22.1796	13.1727
151	2009	0.630679	0.025984	1	0	0	48	1.102	16.8836	-0.926953	14.4877	-0.90938	1.89352	-0.451781	4.31589	1	0	0	-0.0177007	-1.62017	20.3751	3.90761	20.8366
151	2010	2.35949	0.00712	1	0	0	48	1.103	17.2234	-0.834375		-0.730164	1.73352	-0.657061	4.284	1	0	0	-0.0177954	-1.6607	20.657	3.87307	20.8094
151	2011	1.47387	-0.00916	1	0	0	48	1.081	17.4791	-0.959411		-0.939797	1.65908	-0.602055	4.26591	1	0	0	-0.0163144	-1.29864	20.7609	3.87307	20.8972	12.961
151	2012	-2.99507	0.026474	1	0	0	48	1.077	17.5242	-0.714033		-0.593249	1.70094	-0.538782	4.2631	1	0	0	-0.0112895	-0.786909	21.2386	3.91382	21.2361	12.5275
151	2013	-6.02266	0.037169	1	0	0	48	1.077	17.5744	-0.945671	10.1645	-0.797177	1.71434	-0.54379	4.31442	1	0	0	-0.00734493	-0.499759	21.1648	3.91382	21.6355	12.556
151	2014	-5.22612	0.038599	1	0	0	48	1.073	17.5436	-0.969051	8.89278	-0.933613	1.73841	-0.522584	4.35466	1	0	0	-0.00609451	-0.420708	21.6546	3.86535	21.7948	13.0487
151	2015	0.554803	0.055603	1	0	0	48	1.069	17.2781	-0.885741	13.9615	-0.717748	1.77677	-0.550295	4.39457	1	0	0	-0.00726934	-0.545243	20.9159	3.81463	21.607	13.7222
151	2016	0.787759	0.048767	1	0	0	48	1.06794	17.1548	-0.799274	15.6653	-0.766897	1.76889	-0.499395	4.38751	1	0	0	-0.0108496	-0.658678	21.2928	3.81463	21.4508	12.9576
151	2017	-1.52017	0.041003	1	0	0	48	1.0674	17.2937	-0.205373	15.2567	-0.192691	1.71124	-0.231018	4.36729	1	0	0	-0.00992811	-0.614761	21.5246	3.81463	21.4934	12.798
151	2018	3.08968	0.038664	1	0	0	48	1.066	17.5339	-0.0869692	14.1523	-0.37265	1.67358	-0.300023	4.36374	1	0	0	-0.00994527	-0.62298	20.9629	3.81463	21.4934	12.8732
151	2019	4.31761	0.003658	1	0	0	48	1.061	17.5436	-0.145578	14.7126	-0.349076	1.68291	-0.256689	4.35298	1	0	0	-0.00867146	-0.504612	20.8918	3.81463	21.5946	12.4178
151	2020	3.28515	-0.16106	1	0	0	48	1.012	17.33	-0.282012	15.2835	-0.305689	1.7567	-0.329403	4.3464	1	0	0	-0.0109891	-0.435765	20.4759	3.81463	21.3166	12.1304
151	2021	2.06766	0.017666	1	0	0	48	1.085	17.6678	-0.281883	16.2428	-0.57675	1.61307	-0.48186	4.33165	1	0	0	-0.127273	-0.496505	21.4932	3.68362	22.0235	12.2703
153	2009	3.30902	0.019666	1	0	0	25	1.129	14.2652	-0.926953	16.1167	-0.90938	1.89352	-0.451781	4.28977	0	2	0	-0.0668591	-0.827852	20.6779	2.69124	20.9139
153	2010	2.12469	0.031726	1	0	0	25	1.146	14.7023	-0.834375	16.8975	-0.730164	1.73352	-0.657061	4.22406	0	2	0	-0.131532	-0.893649	20.7948	2.69124	20.9701
153	2011	3.63833	0.007528	0	1	0	25	1.135	14.9568	-0.959411	16.3037	-0.939797	1.65908	-0.602055	4.24649	0	2	0	-0.140753	-0.868699	21.1397	2.69124	21.0009	12.7318
153	2012	3.07509	0.012473	0	1	0	25	1.121	15.1838	-0.714033	16.9094	-0.593249	1.70094	-0.538782	4.24176	0	2	0	-0.127356	-0.764239	21.2287	2.69124	21.0948	12.4971
153	2013	2.63473	0.013724	0	1	0	25	1.104	15.3311	-0.945671	16.9858	-0.797177	1.71434	-0.54379	4.28221	0	2	0	-0.0912231	-0.759712	21.1485	2.0334	21.4064	12.6002
153	2014	2.81315	0.018376	0	1	0	25	1.092	15.4084	-0.969051	16.756	-0.933613	1.73841	-0.522584	4.23584	0	2	0	-0.0798747	-0.718641	21.2533	2.44061	21.5297	12.7614
153	2015		0.01365	0	1	0	25	1.08712	15.3809	-0.885741	16.9345	-0.717748	1.77677	-0.550295	4.22815	0	2	0	-0.0769858	-0.720948	21.1643	2.44061	21.5605	13.3529
153	2016	2.53662	0.018355	0	1	0	25	1.08693	15.3065	-0.799274	18.8266	-0.766897	1.76889	-0.499395	4.22727	0	2	0	-0.0557527	-0.621556	21.4331	2.44061	21.6355	12.634
153	2017	2.75695	0.023611	0	1	0	25	1.08464	15.4951	-0.205373	12.4001	-0.192691	1.71124	-0.231018	4.21907	0	2	0	-0.048599	-0.581538	21.6703	2.4248	21.7421	12.2688
153	2018	1.53696	0.020182	0	1	0	25	1.08	15.6535	-0.0869692	17.6558	-0.37265	1.67358	-0.300023	4.18859	0	2	0	-0.0499237	-0.561156	21.8263	2.4248	21.8252	12.1495
153	2019	2.97539	0.022646	0	1	0	25	1.075	15.7431	-0.145578	18.1747	-0.349076	1.68291	-0.256689	4.22332	0	2	0	-0.0423659	-0.466531	21.8982	2.44061	21.993	12.0842
153	2020	2.32705	0.028078	0	1	0	25	1.039	15.8786	-0.282012	18.0414	-0.305689	1.7567	-0.329403	4.2035	0	2	0	-0.0472992	-0.507848	21.9236	2.44061	22.0152	12.6199
153	2021	2.46749	0.028684	0	1	0	25	1.083	16.1858	-0.281883	18.1464	-0.57675	1.61307	-0.48186	4.21877	0	2	0	-0.0456555	-0.524531	21.9765	2.44061	22.0635	12.3989
155	2009	1.75286	0.022693	1	0	0	41	1.145	14.698	-0.926953	17.7496	-0.90938	1.89352	-0.451781	4.34458	0	0	3	-0.0246821	-0.924351	21.5348	4.15088	21.8926
155	2010	2.48486	-0.064762	1	0	0	41	1.151	15.0001	-0.834375	17.7801	-0.730164	1.73352	-0.657061	4.33021	0	0	3	-0.0212492	-0.702037	21.4193	4.15088	21.9411
155	2011	3.69772	-0.071629	1	0	0	41	1.15	15.3784	-0.959411	17.5591	-0.939797	1.65908	-0.602055	4.28758	0	0	3	-0.0203639	-0.648006	21.4099	4.15088	21.8579	12.4058
155	2012		0.000493	1	0	0	41	1.126	15.5929	-0.714033	19.2943	-0.593249	1.70094	-0.538782	4.2775	0	0	3	-0.0175643	-0.623186	21.4746	4.15088	21.8738	12.0941
155	2013	4.11286	-0.242736	1	0	0	41	1.1	15.6807	-0.945671	17.1203	-0.797177	1.71434	-0.54379	4.32201	0	0	3	-0.0165817	-0.298204	21.3171	4.07073	21.7983	12.1598
155	2014	6.1529	-1.21988	1	0	0	41	1.085	15.7643	-0.969051	17.0848	-0.933613	1.73841	-0.522584	4.25235	0	0	3	-0.0219369	0.500707	20.5515	3.75021	21.0234	12.5143
155	2015		-0.987166	1	0	0	41	1.079	15.4484	-0.885741	17.3527	-0.717748	1.77677	-0.550295	4.2419	0	0	3	-0.0361724	1.18231	19.5827	3.41871	20.3948	12.7959
155	2016		0.294072	1	0	0	41	1.078	15.411	-0.799274	17.8808	-0.766897	1.76889	-0.499395	4.19238	0	0	3	0	-3.5014	21.3179	3.26576	21.8017	12.3628
155	2017	1.67318	0.056232	1	0	0	41	1.081	15.7342	-0.205373	13.9385	-0.192691	1.71124	-0.231018	4.24391	0	0	3	-0.00542368	-0.780473	22.5965	3.26576	22.6387	12.2718
155	2018	0.69643	0.056845	1	0	0	41	1.08	16.0119	-0.0869692	14.0445	-0.37265	1.67358	-0.300023	4.29101	0	0	3	-0.0102221	-0.742455	22.1754	3.26576	22.7015	12.2145
155	2019	0.291149	0.045464	1	0	0	41	1.075	16.102	-0.145578	13.9799	-0.349076	1.68291	-0.256689	4.26634	0	0	3	-0.0103827	-0.873866	21.4416	3.26576	22.7043	11.5553
155	2020	1.61195	0.031802	1	0	0	41	1.038	16.2751	-0.282012	15.3344	-0.305689	1.7567	-0.329403	4.27319	0	0	3	-0.00944447	-0.678763	21.4147	3.26576	22.9457	11.8684
155	2021	2.38804	0.038822	1	0	0	41	1.082	16.5034	-0.281883	16.3125	-0.57675	1.61307	-0.48186	4.28881	0	0	3	-0.318665	-0.544703	22.2067	3.56445	23.574	14.075
156	2009		0.24177	0	1	0	78	1.089	16.7494	-0.926953	14.1082	-0.90938	1.89352	-0.451781	4.28936	1	0	0	-0.151328	0.864348	20.4381	2.70605	19.6791
156	2010		0.620472	0	1	0	78	1.119	17.0503	-0.834375	14.7595	-0.730164	1.73352	-0.657061	4.3819	1	0	0	-0.0647274	0.694656	20.588	2.70605	19.5126
156	2011		0.367666	0	1	0	78	1.09	17.2463	-0.959411	14.857	-0.939797	1.65908	-0.602055	4.23613	1	0	0	-0.0626502	0.528125	20.7602	2.70605	19.475	11.9625
156	2012	2.42802	0.051362	0	0	0	78	1.08	17.2559	-0.714033	18.7007	-0.593249	1.70094	-0.538782	4.23135	1	0	0	-0.0507208	-0.289377	21.1345	3.99452	21.9411	12.5986
156	2013	-0.006921	0.05024	1	0	0	78	1.082	17.33	-0.945671	18.7885	-0.797177	1.71434	-0.54379	4.30325	1	0	0	-0.0981587	-0.441122	21.3117	3.95719	22.3505	13.3933
156	2014	-0.173254	0.069064	1	0	0	78	1.076	17.385	-0.969051	18.6701	-0.933613	1.73841	-0.522584	4.26535	1	0	0	-0.0922458	-0.505976	21.6036	3.95719	22.4389	13.3378
156	2015	-6.41939	0.042018	1	0	0	78	1.07959	17.3622	-0.885741	18.5634	-0.717748	1.77677	-0.550295	4.33664	1	0	0	-0.0397049	-1.31088	21.7736	3.73409	23.2649	13.5301
156	2016	-2.56657	0.0428	1	0	0	78	1.07551	17.333	-0.799274	18.3936	-0.766897	1.76889	-0.499395	4.3849	1	0	0	-0.0381225	-1.27555	21.8486	3.73409	23.3623	13.1976
156	2017	-1.11236	0.044465	1	0	0	78	1.07764	17.4478	-0.205373	18.0507	-0.192691	1.71124	-0.231018	4.36932	1	0	0	-0.0409814	-1.27155	21.8893	3.73409	23.3905	12.6938
156	2018	-1.59662	0.0437	1	0	0	78	1.071	17.5814	-0.0869692	17.8831	-0.37265	1.67358	-0.300023	4.40464	1	0	0	-0.042296	-1.28081	21.9576	3.73409	23.4111	12.5082
156	2019	-3.53693	0.041055	1	0	0	78	1.068	17.6155	-0.145578	18.2544	-0.349076	1.68291	-0.256689	4.3926	1	0	0	-0.0415087	-1.20316	22.0345	3.73409	23.4769	12.4755
156	2020	0.048937	0.040601	1	0	0	78	1.036	17.7053	-0.282012	19.1634	-0.305689	1.7567	-0.329403	4.44852	1	0	0	-0.0454022	-0.89769	22.7485	3.59182	23.876	12.7325
156	2021	-0.68484	0.036201	1	0	0	78	1.085	17.976	-0.281883	19.5264	-0.57675	1.61307	-0.48186	4.46866	1	0	0	-0.0433951	-0.835993	22.8614	3.59182	23.9659	12.4197
157	2009	3.19975	0.071321	1	0	0	33	1.137	13.8303	-0.926953	19.1609	-0.90938	1.89352	-0.451781	4.34847	0	2	0	-0.141004	-0.25341	23.7564	3.21848	24.2467
157	2010	-3.16847	0.07283	1	0	0	33	1.146	14.1978	-0.834375	18.7622	-0.730164	1.73352	-0.657061	4.33677	0	2	0	-0.0710718	-0.57294	24.195	2.81959	24.8664
157	2011	1.56746	0.114182	1	0	0	33	1.128	14.4544	-0.959411	18.9732	-0.939797	1.65908	-0.602055	4.34303	0	2	0	-0.0640202	-0.688795	24.5589	2.91939	24.9944	14.7944
157	2012	1.57407	0.084619	1	0	0	33	1.113	14.6016	-0.714033	19.8655	-0.593249	1.70094	-0.538782	4.30972	0	2	0	-0.0527776	-0.621627	24.5959	2.91939	25.2119	14.6478
157	2013	1.23717	0.044137	0	0	0	33	1.101	14.7388	-0.945671	19.2152	-0.797177	1.71434	-0.54379	4.33925	0	2	0	-0.0547065	-0.634228	24.375	2.91939	25.2175	14.7208
157	2014	2.66125	0.006697	0	0	0	33	1.095	14.9415	-0.969051	20.2351	-0.933613	1.73841	-0.522584	4.32942	0	2	0	-0.0548956	-0.579711	23.9756	2.91939	25.2644	14.6192
157	2015	1.90095	0.000973	0	0	0	33	1.085	14.8906	-0.885741	20.7725	-0.717748	1.77677	-0.550295	4.30609	0	2	0	-0.0738543	-0.567904	23.756	2.89481	25.2634	15.4829
157	2016	1.76009	-0.01015	0	0	0	33	1.08	14.7803	-0.799274	19.9961	-0.766897	1.76889	-0.499395	4.3108	0	2	0	-0.0806798	-0.551632	23.7201	2.89481	25.213	14.3626
157	2017	1.29105	0.015009	0	0	0	33	1.08	15.0977	-0.205373	19.7912	-0.192691	1.71124	-0.231018	4.32651	0	2	0	-0.0778178	-0.615712	23.8706	2.87807	25.1445	14.1504
157	2018	-0.083214	0.020936	0	0	0	33	1.078	15.3518	-0.0869692	19.8342	-0.37265	1.67358	-0.300023	4.28082	0	2	0	-0.0674591	-0.535849	24.08	2.87582	25.2612	13.8575
157	2019	2.0751	0.046434	0	0	0	33	1.076	15.6537	-0.145578	19.9146	-0.349076	1.68291	-0.256689	4.35376	0	2	0	-0.0685648	-0.561051	24.4916	2.86733	25.2461	14.015
157	2020	0.25284	0.063257	0	0	0	33	1.038	15.7711	-0.282012	20.7882	-0.305689	1.7567	-0.329403	4.36399	0	2	0	-0.0588545	-0.53076	24.8993	2.85934	25.4769	14.1072
157	2021	1.20306	0.052337	0	0	0	33	1.077	16.0424	-0.281883	21.4163	-0.57675	1.61307	-0.48186	4.36602	0	2	0	-0.0627109	-0.649657	24.9299	2.90142	25.5273	14.4955
158	2009	3.27393	0.01755	1	0	0	61	1.1	14.9016	-0.926953	15.0016	-0.90938	1.89352	-0.451781	4.20916	1	0	0	-0.0443145	-0.78641	21.8533	3.91502	22.1749
158	2010	1.44531	0.011574	1	0	0	61	1.122	15.252	-0.834375	16.3604	-0.730164	1.73352	-0.657061	4.21877	1	0	0	-0.0490495	-0.694288	22.0318	3.87245	22.2793
158	2011	4.21631	0.010809	1	0	0	61	1.113	15.4945	-0.959411	17.3272	-0.939797	1.65908	-0.602055	4.23004	1	0	0	-0.0289078	-0.609536	22.2719	3.87245	22.3891	12.6125
158	2012	4.00702	0.002047	1	0	0	61	1.096	15.4361	-0.714033	18.9459	-0.593249	1.70094	-0.538782	4.2261	1	0	0	-0.0362159	-0.552771	22.3372	3.87245	22.4672	12.2204
158	2013	3.23599	0.003039	1	0	0	61	1.082	15.5186	-0.945671	20.0111	-0.797177	1.71434	-0.54379	4.24835	1	0	0	-0.0350357	-0.550013	22.491	3.87245	22.4759	12.4844
158	2014	2.9526	0.004369	1	0	0	61	1.065	15.6052	-0.969051	20.3609	-0.933613	1.73841	-0.522584	4.21921	1	0	0	-0.0355982	-0.589638	22.6056	3.87245	22.4371	13.0498
158	2015	2.36889	0.022731	1	0	0	61	1.068	15.4548	-0.885741	20.4223	-0.717748	1.77677	-0.550295	4.20454	1	0	0	-0.233848	-0.686182	22.9095	3.30762	23.112	13.7622
158	2016	1.44502	0.0271	1	0	0	61	1.068	15.3561	-0.799274	20.5379	-0.766897	1.76889	-0.499395	4.2559	1	0	0	-0.210351	-0.595275	23.1188	3.30762	23.2727	12.9658
158	2017	2.18036	0.027761	1	0	0	61	1.066	15.4211	-0.205373	20.9309	-0.192691	1.71124	-0.231018	4.24061	1	0	0	-0.207392	-0.635124	23.144	3.30762	23.2727	13.2298
158	2018	1.76939	0.012935	1	0	0	61	1.066	15.5001	-0.0869692	20.2157	-0.37265	1.67358	-0.300023	4.26338	1	0	0	-0.191169	-0.56349	22.9909	3.316	23.3694	12.0416
158	2019	2.81753	0.006726	1	0	0	61	1.068	15.5741	-0.145578	20.2334	-0.349076	1.68291	-0.256689	4.29442	1	0	0	-0.19538	-0.54167	22.9689	3.3492	23.3765	11.9848
158	2020	1.9958	0.007191	1	0	0	61	1.039	15.6791	-0.282012	20.2394	-0.305689	1.7567	-0.329403	4.32981	1	0	0	-0.205327	-0.519757	23.0142	3.3492	23.4246	12.4207
158	2021	2.75811	0.007816	1	0	0	61	1.065	15.9415	-0.281883	20.0282	-0.57675	1.61307	-0.48186	4.35286	1	0	0	-0.178163	-0.464964	23.1103	3.3492	23.5327	12.3184
159	2009	1.58323	0.065441	0	1	0	48	1.081	14.1482	-0.926953	16.4048	-0.90938	1.89352	-0.451781	4.28827	0	0	3	-0.10785	-0.705864	20.0645	3.6389	21.5562
159	2010	1.50831	0.200271	0	1	0	48	1.106	14.3538	-0.834375	14.8824	-0.730164	1.73352	-0.657061	4.27179	0	0	3	-0.059195	-0.75993	20.4315	3.50616	21.9019
159	2011	2.49451	0.104777	0	1	0	48	1.12	14.6405	-0.959411	16.8753	-0.939797	1.65908	-0.602055	4.13565	0	0	3	-0.0643263	-1.01574	20.9366	3.44617	21.8801	13.1472
159	2012	0.93676	0.033897	0	1	0	48	1.12	14.7386	-0.714033	16.0125	-0.593249	1.70094	-0.538782	4.27388	0	0	3	-0.0514807	-1.19569	21.06	3.42002	21.8185	12.6419
159	2013	0.283934	0.011767	0	1	0	48	1.11	14.8293	-0.945671	14.7891	-0.797177	1.71434	-0.54379	4.25646	0	0	3	-0.0548713	-1.18984	20.7895	3.4174	21.8152	12.9017
159	2014	-0.4795	0.044666	0	1	0	48	1.1	14.8334	-0.969051	15.234	-0.933613	1.73841	-0.522584	4.28991	0	0	3	-0.0546706	-1.33	20.8859	3.41674	21.8118	13.2358
159	2015	0.546573	0.020371	0	1	0	48	1.088	14.492	-0.885741	17.5309	-0.717748	1.77677	-0.550295	4.31669	0	0	3	-0.0482065	-1.34597	20.3376	3.38912	21.8051	13.6042
159	2016	0.396585	0.011509	0	1	0	48	1.076	14.383	-0.799274	13.8863	-0.766897	1.76889	-0.499395	4.28152	0	0	3	-0.0402222	-1.2285	20.0766	3.38912	21.8611	12.5852
159	2017	0.704478	-0.023415	0	1	0	48	1.076	14.5412	-0.205373	14.4476	-0.192691	1.71124	-0.231018	4.25745	0	0	3	-0.0412273	-1.1697	19.6906	3.38912	21.8351	12.6772
159	2018	0.439724	0.018187	0	1	0	48	1.061	14.5086	-0.0869692	13.2429	-0.37265	1.67358	-0.300023	4.24032	0	0	3	-0.044944	-1.52112	20.1281	3.38912	21.7312	12.2113
159	2019	1.20737	0.009251	0	1	0	48	1.062	14.6787	-0.145578	14.6335	-0.349076	1.68291	-0.256689	4.24363	0	0	3	-0.0426403	-1.49335	19.8813	3.20559	21.76	13.1746
159	2020	1.54265	0.031723	0	1	0	48	1.034	14.5749	-0.282012	14.2586	-0.305689	1.7567	-0.329403	4.30298	0	0	3	-0.0460953	-1.70841	20.1304	3.16421	21.7091	12.4334
159	2021	2.38725	0.006855	0	1	0	48	1.07	14.7034	-0.281883	13.6389	-0.57675	1.61307	-0.48186	4.3108	0	0	3	-0.266714	-0.951053	20.8358	3.12764	22.0289	12.6097
301	2009	3.15093	0.023398	1	0	0	26	1.124	17.3389	-0.926953	15.9557	-0.90938	1.89352	-0.451781	4.324	1	0	0	-0.253006	-1.02244	20.4265	3.6025	22.0765
301	2010	0.814277	0.01913	1	0	0	26	1.127	17.6571	-0.834375	13.487	-0.730164	1.73352	-0.657061	4.33428	1	0	0	-0.0686483	-1.13953	20.6362	3.6025	22.0424
301	2011	1.7483	0.030952	1	0	0	26	1.11	17.8045	-0.959411	13.6612	-0.939797	1.65908	-0.602055	4.38875	1	0	0	-0.0645673	-1.32744	20.7934	3.6025	21.9703	12.9307
301	2012	-0.345196	0.044544	1	0	0	26	1.101	17.8192	-0.714033	14.5382	-0.593249	1.70094	-0.538782	4.34381	1	0	0	-0.0915519	-1.39446	20.5901	3.6025	21.9986	12.5402
301	2013	-0.238838	0.090166	1	0	0	26	1.096	17.8247	-0.945671	14.6571	-0.797177	1.71434	-0.54379	4.34549	1	0	0	-0.0509891	-1.65221	20.7499	3.6025	22.0235	12.772
301	2014	0.87277	0.05637	1	0	0	26	1.087	17.848	-0.969051	16.3326	-0.933613	1.73841	-0.522584	4.36742	1	0	0	-0.124135	-1.535	20.4818	3.6025	22.1071	13.0009
301	2015	0.068876	0.037859	1	0	0	26	1.08533	17.8155	-0.885741	14.5285	-0.717748	1.77677	-0.550295	4.30932	1	0	0	-0.131876	-1.33171	20.3578	3.62301	22.2071	13.881
301	2016	-0.724378	0.029632	1	0	0	26	1.078	17.7454	-0.799274	15.6159	-0.766897	1.76889	-0.499395	4.38002	1	0	0	-0.0764568	-1.19672	20.4915	3.27752	22.3267	12.8901
301	2017	-0.672839	0.051641	1	0	0	26	1.07153	17.8947	-0.205373	16.3043	-0.192691	1.71124	-0.231018	4.37727	1	0	0	-0.0424379	-1.6768	20.8294	3.27752	22.2094	12.9869
301	2018	-0.693036	0.038712	0	1	0	26	1.067	18.0112	-0.0869692	18.6359	-0.37265	1.67358	-0.300023	4.19404	1	0	0	-0.0699665	-0.897682	23.6378	4.22989	23.8098	12.8786
301	2019	-0.434994	0.046006	0	1	0	26	1.061	17.9586	-0.145578	18.9769	-0.349076	1.68291	-0.256689	4.237	1	0	0	-0.0625938	-0.573794	23.9376	4.22989	24.2786	12.1197
301	2020	0.577537	0.004969	0	1	0	26	1.037	17.9791	-0.282012	20.0194	-0.305689	1.7567	-0.329403	4.31722	1	0	0	-0.047727	-0.443603	23.849	4.0476	24.8648	12.1216
301	2021	2.74764	0.038531	0	1	0	26	1.086	18.2062	-0.281883	19.7521	-0.57675	1.61307	-0.48186	4.33389	1	0	0	-0.0288173	-0.252037	24.6692	4.04743	25.6061	12.3677
333	2014	-1.58296	0.096817	0	1	0	36	1.078	18.4976	-0.969051	21.2168	-0.933613	1.73841	-0.522584	4.36907	1	0	0	-0.0543527	-0.47831	25.6784	3.56925	25.5108	14.7614
333	2015	-1.94601	0.105747	0	1	0	36	1.07996	18.4405	-0.885741	21.7335	-0.717748	1.77677	-0.550295	4.26465	1	0	0	-0.0459434	-0.57073	25.6562	3.55735	25.5831	14.956
333	2016	-1.11442	0.092977	0	1	0	36	1.07504	18.3746	-0.799274	21.7159	-0.766897	1.76889	-0.499395	4.28579	1	0	0	-0.0767234	-0.518047	25.7947	3.54818	25.8649	14.8612
333	2017	-0.193966	0.075013	0	1	0	36	1.07543	18.4306	-0.205373	21.6873	-0.192691	1.71124	-0.231018	4.36424	1	0	0	-0.195562	-0.406814	26.2108	3.51779	26.2367	14.9475
333	2018	1.39203	0.082102	0	1	0	36	1.068	18.4976	-0.0869692	21.6917	-0.37265	1.67358	-0.300023	4.31629	1	0	0	-0.188423	-0.431711	26.2909	3.50255	26.2992	14.793
333	2019	-0.37431	0.083712	0	1	0	36	1.062	18.4599	-0.145578	21.5943	-0.349076	1.68291	-0.256689	4.25873	1	0	0	-0.156296	-0.440057	26.3558	3.45726	26.4337	14.6456
333	2020	0.479068	0.076326	0	1	0	36	1.023	18.4405	-0.282012	21.7699	-0.305689	1.7567	-0.329403	4.28593	1	0	0	-0.133315	-0.422719	26.3782	3.42946	26.6094	14.6307
333	2021	1.02836	0.074792	0	1	0	36	1.08	18.6675	-0.281883	21.6845	-0.57675	1.61307	-0.48186	4.27792	1	0	0	-0.123433	-0.426999	26.562	3.4356	26.6843	14.7728
338	2009	1.68961	0.108993	1	0	0	34	1.122	16.4474	-0.926953	18.9264	-0.90938	1.89352	-0.451781	4.34912	1	0	0	-0.0408314	-0.566367	24.2935	3.18759	24.3123
338	2010	-1.14133	0.153358	1	0	0	34	1.123	16.7547	-0.834375	19.3962	-0.730164	1.73352	-0.657061	4.33323	1	0	0	-0.0283223	-0.594294	24.8708	3.18428	24.6783
338	2011	1.69643	0.10269	1	0	0	34	1.109	16.9768	-0.959411	19.657	-0.939797	1.65908	-0.602055	4.32823	1	0	0	-0.0279027	-0.634167	24.8179	3.1847	24.8423	14.0809
338	2012	2.00832	0.048767	1	0	0	34	1.098	17.0183	-0.714033	19.8654	-0.593249	1.70094	-0.538782	4.29169	1	0	0	-0.0558648	-0.641405	24.5979	3.19048	24.9175	13.8101
338	2013	0.456595	0.048619	1	0	0	34	1.096	17.1002	-0.945671	19.3329	-0.797177	1.71434	-0.54379	4.26085	1	0	0	-0.048324	-0.574776	24.7891	3.18718	25.0864	13.8195
338	2014	-0.013385	0.048039	1	0	0	34	1.087	17.1369	-0.969051	19.5318	-0.933613	1.73841	-0.522584	4.31442	1	0	0	-0.192279	-0.414439	25.1007	3.18718	25.5108	13.9383
338	2015	1.01354	0.018827	1	0	0	34	1.07951	16.9977	-0.885741	19.9381	-0.717748	1.77677	-0.550295	4.28717	1	0	0	-0.198127	-0.451361	25.0235	3.18759	25.4682	14.373
338	2016	1.26188	0.02193	1	0	0	34	1.076	16.9682	-0.799274	19.8416	-0.766897	1.76889	-0.499395	4.324	1	0	0	-0.34976	-0.317088	25.2578	3.18718	25.8231	13.8041
338	2017	0.998049	0.048399	1	0	0	34	1.0736	17.0851	-0.205373	19.5965	-0.192691	1.71124	-0.231018	4.31281	1	0	0	-0.280771	-0.352642	25.7443	3.18759	25.9703	13.7922
338	2018	0.426145	0.056635	1	0	0	34	1.064	17.1897	-0.0869692	19.9562	-0.37265	1.67358	-0.300023	4.33794	1	0	0	-0.255833	-0.361393	25.7938	3.18759	26.0463	13.69
338	2019	0.814998	0.050276	1	0	0	34	1.055	17.2067	-0.145578	20.2711	-0.349076	1.68291	-0.256689	4.34834	1	0	0	-0.222572	-0.349014	25.8844	3.19581	26.1913	13.7779
338	2020	1.1348	0.041643	1	0	0	34	1.036	17.2812	-0.282012	20.2993	-0.305689	1.7567	-0.329403	4.34107	1	0	0	-0.197355	-0.352506	26.009	3.19581	26.3254	13.7713
338	2021	1.26285	0.041733	1	0	0	34	1.083	17.631	-0.281883	20.5372	-0.57675	1.61307	-0.48186	4.32902	1	0	0	-0.171899	-0.464647	26.0392	3.10099	26.3473	14.3468
400	2009	3.11167	0.050058	0	0	0	36	1.109	14.1139	-0.926953	18.5861	-0.90938	1.89352	-0.451781	4.3104	0	2	0	-0.00949495	-0.799457	21.835	3.39786	22.2515
400	2010	1.54916	0.042959	1	0	0	36	1.125	14.3939	-0.834375	19.1501	-0.730164	1.73352	-0.657061	4.31535	0	2	0	-0.0113128	-0.652449	22.0728	3.39786	22.4742
400	2011	3.02767	0.043015	1	0	0	36	1.119	14.9979	-0.959411	18.884	-0.939797	1.65908	-0.602055	4.29905	0	2	0	-0.0107132	-0.543879	22.1963	2.96424	22.6791	12.9947
400	2012	3.64403	0.082237	1	0	0	36	1.101	15.4591	-0.714033	19.4028	-0.593249	1.70094	-0.538782	4.20633	0	2	0	-0.00657456	-0.616609	22.6121	2.96424	22.6591	13.0645
400	2013	1.57683	0.092894	1	0	0	36	1.09	15.6066	-0.945671	19.4774	-0.797177	1.71434	-0.54379	4.22039	0	2	0	-0.00476732	-0.616892	22.691	2.96424	22.8383	13.3966
400	2014	2.11456	0.119463	1	0	0	36	1.089	15.6869	-0.969051	18.8223	-0.933613	1.73841	-0.522584	4.28234	0	2	0	-0.00715557	-0.861933	22.8466	3.71406	23.1028	13.7248
400	2015	1.07266	0.064534	1	0	0	36	1.083	15.814	-0.885741	19.4666	-0.717748	1.77677	-0.550295	4.32161	0	2	0	-0.00837095	-0.799148	22.7175	3.71235	23.249	14.1366
400	2016	0.772537	0.065764	1	0	0	36	1.08144	15.7786	-0.799274	19.2645	-0.766897	1.76889	-0.499395	4.29292	0	2	0	-0.0157138	-0.750732	22.9858	3.72038	23.3835	13.4483
400	2017	2.56397	0.044536	1	0	0	36	1.078	15.8647	-0.205373	18.8952	-0.192691	1.71124	-0.231018	4.32254	0	2	0	-0.0259949	-0.756571	23.0584	3.72038	23.4511	13.0319
400	2018	2.14295	0.018777	1	0	0	36	1.076	15.9295	-0.0869692	18.8287	-0.37265	1.67358	-0.300023	4.32135	0	2	0	-0.034342	-0.851044	22.8294	3.72038	23.4043	12.998
400	2019	2.22099	0.032768	1	0	0	36	1.07	15.9257	-0.145578	19.4183	-0.349076	1.68291	-0.256689	4.33297	0	2	0	-0.0422981	-0.855713	23.0413	3.76723	23.438	12.9147
400	2020	1.65625	0.047758	1	0	0	36	1.013	16.0904	-0.282012	18.9988	-0.305689	1.7567	-0.329403	4.32201	0	2	0	-0.0489403	-0.792682	23.1384	3.76723	23.5446	13.142
400	2021	1.23873	0.048512	1	0	0	36	1.063	16.3571	-0.281883	18.8157	-0.57675	1.61307	-0.48186	4.37172	0	2	0	-0.0464618	-0.855316	23.2074	3.64988	23.5968	13.6019
401	2009	2.27393	0.04924	1	0	0	28	1.1	14.9016	-0.926953	20.1612	-0.90938	1.89352	-0.451781	4.42257	1	0	0	-0.0357381	-0.441314	22.6602	3.70819	23.796
401	2010	2.31699	0.051847	1	0	0	28	1.122	15.252	-0.834375	20.1521	-0.730164	1.73352	-0.657061	4.41025	1	0	0	-0.0389664	-0.366854	23.127	3.72376	24.1344
401	2011	4.22292	0.04154	1	0	0	28	1.113	15.4945	-0.959411	20.5225	-0.939797	1.65908	-0.602055	4.39049	1	0	0	-0.054678	-0.424018	23.4787	3.61846	24.3635	13.2184
401	2012	4.32681	0.003325	1	0	0	28	1.096	15.4361	-0.714033	20.3812	-0.593249	1.70094	-0.538782	4.3963	1	0	0	-0.0578686	-0.388673	23.4052	3.65403	24.449	13.0876
401	2013	3.07242	0.004611	1	0	0	28	1.082	15.5186	-0.945671	20.7139	-0.797177	1.71434	-0.54379	4.3942	1	0	0	-0.0678282	-0.389411	23.4776	3.65403	24.4868	13.1852
401	2014	2.63769	-0.006299	1	0	0	28	1.065	15.6052	-0.969051	20.7296	-0.933613	1.73841	-0.522584	4.26085	1	0	0	-0.0737574	-0.363862	23.4747	3.65403	24.5097	13.3004
401	2015	2.83757	-0.05209	1	0	0	28	1.068	15.4548	-0.885741	20.0071	-0.717748	1.77677	-0.550295	4.31922	1	0	0	-0.0754577	-0.32094	23.131	3.62381	24.4441	13.9423
401	2016	2.55754	-0.00057	1	0	0	28	1.068	15.3561	-0.799274	20.2505	-0.766897	1.76889	-0.499395	4.28936	1	0	0	-0.074033	-0.313663	23.2357	3.4012	24.449	13.0383
401	2017		0.003196	1	0	0	28	1.066	15.4211	-0.205373	20.0905	-0.192691	1.71124	-0.231018	4.35697	1	0	0	-0.07313	-0.321221	23.4504	3.4012	24.4368	13.8418
401	2018	0.762828	0.041289	1	0	0	28	1.066	15.5001	-0.0869692	20.6626	-0.37265	1.67358	-0.300023	4.39753	1	0	0	-0.0721138	-0.485168	24.1524	3.4012	24.8504	13.544
401	2019	0.980748	0.080757	1	0	0	28	1.068	15.5741	-0.145578	21.0055	-0.349076	1.68291	-0.256689	4.46694	1	0	0	-0.0952738	-0.644029	24.2644	3.4012	24.8292	13.1855
401	2020	-0.035626	0.087937	1	0	0	28	1.039	15.6791	-0.282012	21.0606	-0.305689	1.7567	-0.329403	4.51009	1	0	0	-0.10161	-0.78832	24.2922	3.4012	24.8008	13.1455
401	2021	-0.197285	0.069315	1	0	0	28	1.065	15.9415	-0.281883	21.0782	-0.57675	1.61307	-0.48186	4.41992	1	0	0	-0.108823	-0.820744	24.3161	3.79189	24.8226	13.146
402	2009	2.08392	0.032442	1	0	0	66	1.102	16.8836	-0.926953	17.9231	-0.90938	1.89352	-0.451781	4.38851	1	0	0	-0.0162971	-0.472304	22.5529	3.27903	24.4704
402	2010	1.3197	0.03385	1	0	0	66	1.103	17.2234	-0.834375	19.4762	-0.730164	1.73352	-0.657061	4.36932	1	0	0	-0.0110266	-0.383202	22.8164	3.27903	24.7159
402	2011	4.58418	0.034454	1	0	0	66	1.081	17.4791	-0.959411	16.6005	-0.939797	1.65908	-0.602055	4.37714	1	0	0	-0.0117437	-0.370616	22.9889	3.27903	24.8126	13.8273
402	2012	4.28162	0.038505	1	0	0	66	1.077	17.5242	-0.714033	18.7228	-0.593249	1.70094	-0.538782	4.37223	1	0	0	-0.0116354	-0.35742	23.5701	3.27903	24.9718	13.6876
402	2013	2.97438	0.046273	1	0	0	66	1.077	17.5744	-0.945671	17.9505	-0.797177	1.71434	-0.54379	4.35079	1	0	0	-0.0107991	-0.38785	23.7131	3.27903	25.0553	13.6116
402	2014	2.63728	0.035536	1	0	0	66	1.073	17.5436	-0.969051	15.0959	-0.933613	1.73841	-0.522584	4.2921	1	0	0	-0.00927793	-0.365302	23.8159	3.29175	25.196	13.9067
402	2015	4.12197	0.021433	1	0	0	66	1.069	17.2781	-0.885741	16.5226	-0.717748	1.77677	-0.550295	4.34575	1	0	0	-0.00751619	-0.320825	23.4683	3.32827	25.3867	14.4579
402	2016	1.02702	0.024953	1	0	0	66	1.06794	17.1548	-0.799274	17.3544	-0.766897	1.76889	-0.499395	4.40672	1	0	0	-0.00546492	-0.322829	23.7116	3.38946	25.4507	13.8775
402	2017	3.96606	0.032765	1	0	0	66	1.0674	17.2937	-0.205373	16.4096	-0.192691	1.71124	-0.231018	4.36717	1	0	0	-0.00479948	-0.313596	23.9627	3.40419	25.5516	13.4824
402	2018	4.44965	0.027184	1	0	0	66	1.066	17.5339	-0.0869692	19.2429	-0.37265	1.67358	-0.300023	4.38115	1	0	0	-0.00386848	-0.288281	23.8194	3.43849	25.7272	13.1706
402	2019	3.54023	0.025438	1	0	0	66	1.061	17.5436	-0.145578	17.5126	-0.349076	1.68291	-0.256689	4.3824	1	0	0	-0.00345098	-0.275278	23.9884	3.43849	25.8109	12.9082
402	2020	2.88023	0.013111	1	0	0	66	1.012	17.33	-0.282012	18.1889	-0.305689	1.7567	-0.329403	4.40867	1	0	0	-0.00318808	-0.268197	23.6204	3.43849	25.8532	12.9539
402	2021	3.43802	0.009596	1	0	0	66	1.085	17.6678	-0.281883	17.8919	-0.57675	1.61307	-0.48186	4.37777	1	0	0	-0.00342484	-0.29908	23.9078	3.43849	25.8292	13.1799
403	2009		-0.031955	0	1	0	25	1.054	13.6611	-0.926953	14.4793	-0.90938	1.89352	-0.451781	4.27875	0	2	0	-0.191087	-0.116482	19.9595	3.37108	20.9464
403	2010		-0.011789	0	1	0	25	1.139	14.0447	-0.834375	11.5129	-0.730164	1.73352	-0.657061	4.18616	0	2	0	-0.125132	-0.351089	20.1175	3.37108	20.6453
403	2011		0.004109	0	1	0	25	1.13	14.2037	-0.959411		-0.939797	1.65908	-0.602055	4.11284	0	2	0	-0.127543	-0.348534	19.9491	3.37108	20.6835	11.2516
403	2012		0.002374	0	1	0	25	1.101	14.2238	-0.714033	13.039	-0.593249	1.70094	-0.538782	3.99028	0	2	0	-0.111957	-0.313856	19.9679	3.37108	20.7909	11.5267
403	2013		0.053915	0	1	0	25	1.089	14.2724	-0.945671	14.152	-0.797177	1.71434	-0.54379	4.01944	0	2	0	-0.0913787	-0.351319	19.9845	3.11839	20.8972	12.8224
403	2014		0.089572	0	1	0	25	1.049	14.3	-0.969051	15.3627	-0.933613	1.73841	-0.522584	4.07142	0	2	0	-0.0594899	-0.484818	20.0089	3.11839	20.8972	12.6945
403	2015		0.052825	0	1	0	25	1.031	14.1995	-0.885741	15.7526	-0.717748	1.77677	-0.550295	3.97762	0	2	0	-0.0595303	-0.536667	20.0307	3.11839	20.9623	12.3374
403	2016		0.03196	0	1	0	25	1.045	14.326	-0.799274	16.4291	-0.766897	1.76889	-0.499395	4.11464	0	2	0	-0.057822	-0.530675	20.1456	3.11839	20.9701	12.0672
403	2017		0.011544	0	1	0	25	1.071	14.3562	-0.205373	16.0666	-0.192691	1.71124	-0.231018	4.07465	0	2	0	-0.0543126	-0.528576	20.3455	3.31382	21.0009	11.7503
403	2018	6.40069	0.056878	0	0	0	25	1.067	14.5461	-0.0869692	16.0223	-0.37265	1.67358	-0.300023	4.08429	0	2	0	-0.0542059	-0.635203	20.5723	3.31382	21.0009	11.4694
403	2019	4.21573	0.124121	0	0	0	25	1.062	14.5566	-0.145578	16.2049	-0.349076	1.68291	-0.256689	4.08933	0	2	0	-0.0435726	-0.99525	20.6352	3.31382	20.9623	11.8249
403	2020	4.87235	0.110542	0	0	0	25	1.036	14.5967	-0.282012	16.0492	-0.305689	1.7567	-0.329403	4.14773	0	2	0	-0.0404159	-0.87966	20.772	3.30725	21.224	11.6675
403	2021	-5.16929	0.055241	0	0	0	25	1.091	15.0542	-0.281883	17.2907	-0.57675	1.61307	-0.48186	4.14725	0	2	0	-0.506027	-2.23272	21.4022	2.90963	22.682	11.3057
404	2009	3.70366	0.063568	1	0	0	32	1.131	14.0607	-0.926953	16.6816	-0.90938	1.89352	-0.451781	4.2962	0	2	0	-0.019812	-0.373766	21.9037	3.39853	21.7165
404	2010	2.96268	0.021469	1	0	0	32	1.14	14.5865	-0.834375	17.276	-0.730164	1.73352	-0.657061	4.24578	0	2	0	-0.0458199	-0.284455	22.253	3.39853	22.0014
404	2011	4.69607	0.017076	1	0	0	32	1.125	14.9619	-0.959411	18.4665	-0.939797	1.65908	-0.602055	4.19419	0	2	0	-0.0290118	-0.253054	22.4037	3.39853	22.1631	12.7053
404	2012	4.26707	0.036621	1	0	0	32	1.11	15.0219	-0.714033	16.7366	-0.593249	1.70094	-0.538782	4.22039	0	2	0	-0.0348928	-0.269455	22.4463	3.39853	22.2772	12.7793
404	2013	2.1437	0.039853	1	0	0	32	1.101	15.117	-0.945671	16.9318	-0.797177	1.71434	-0.54379	4.23642	0	2	0	-0.0258421	-0.495569	22.6269	3.36072	22.5749	12.8585
404	2014	0.700282	0.043844	1	0	0	32	1.097	15.2678	-0.969051	16.9007	-0.933613	1.73841	-0.522584	4.30905	0	2	0	-0.024638	-0.52497	22.6696	3.36072	22.6118	13.1696
404	2015	0.505378	0.047574	1	0	0	32	1.091	15.2601	-0.885741	17.371	-0.717748	1.77677	-0.550295	4.31935	0	2	0	-0.0250532	-0.553914	22.6484	3.36072	22.6649	13.7417
404	2016	1.2867	0.048845	1	0	0	32	1.09	15.2025	-0.799274	17.2	-0.766897	1.76889	-0.499395	4.28799	0	2	0	-0.020712	-0.512702	22.6642	3.36072	22.8151	13.1825
404	2017	2.29516	0.021256	1	0	0	32	1.088	15.3078	-0.205373	17.6035	-0.192691	1.71124	-0.231018	4.32479	0	2	0	-0.0310192	-0.506057	22.8169	3.36557	23.0238	12.8904
404	2018	1.0971	0.016226	1	0	0	32	1.087	15.388	-0.0869692	17.9199	-0.37265	1.67358	-0.300023	4.30176	0	2	0	-0.0470644	-0.54049	22.9105	3.40053	23.0358	12.7237
404	2019	0.234979	0.009759	1	0	0	32	1.08	15.4426	-0.145578	18.4842	-0.349076	1.68291	-0.256689	4.36437	0	2	0	-0.04292	-0.537556	22.9839	3.421	23.0554	12.3614
404	2020	1.06633	0.016611	1	0	0	32	1.038	15.5739	-0.282012	18.1083	-0.305689	1.7567	-0.329403	4.31869	0	2	0	-0.0317002	-0.517063	23.0702	3.421	23.112	12.9145
404	2021	-0.484115	0.024691	1	0	0	32	1.088	15.8578	-0.281883	18.2084	-0.57675	1.61307	-0.48186	4.30542	0	2	0	-0.0271307	-0.500362	23.3034	3.421	23.1829	12.4226
407	2009	4.3578	0.099365	0	1	0	42	1.122	16.4474	-0.926953	16.0668	-0.90938	1.89352	-0.451781	4.32546	1	0	0	-0.0190157	-0.643063	21.1017	2.22246	21.6029
407	2010	1.6993	0.107701	0	1	0	42	1.123	16.7547	-0.834375	16.5739	-0.730164	1.73352	-0.657061	4.28868	1	0	0	-0.0543918	-0.630172	21.4899	2.22246	21.8611
407	2011	3.68686	0.001987	0	1	0	42	1.109	16.9768	-0.959411	16.6027	-0.939797	1.65908	-0.602055	4.30244	1	0	0	-0.0518419	-0.593398	21.5513	2.22246	21.8643	12.8685
407	2012	4.4639	-0.043889	0	1	0	42	1.098	17.0183	-0.714033	13.9292	-0.593249	1.70094	-0.538782	4.08379	1	0	0	-0.060622	-0.534748	21.5056	2.22246	21.8801	12.7358
407	2013	3.04643	0.014571	0	1	0	42	1.096	17.1002	-0.945671	15.9135	-0.797177	1.71434	-0.54379	4.25859	1	0	0	-0.0553055	-0.48471	21.5265	2.22246	21.9732	12.7802
407	2014	1.82189	0.012915	0	0	0	42	1.087	17.1369	-0.969051	13.1143	-0.933613	1.73841	-0.522584	4.27012	1	0	0	-0.112702	-0.680719	21.7784	2.71734	22.1343	12.9191
407	2015	1.3961	0.009988	0	0	0	42	1.07951	16.9977	-0.885741	14.067	-0.717748	1.77677	-0.550295	4.28772	1	0	0	-0.130561	-0.704548	21.6433	2.73437	22.1464	13.7235
407	2016	1.81702	-0.075581	0	0	0	42	1.076	16.9682	-0.799274	15.0747	-0.766897	1.76889	-0.499395	4.31442	1	0	0	-0.16653	-0.880658	21.6977	2.73437	22.1819	12.8365
407	2017	1.99238	0.024321	0	1	0	42	1.0736	17.0851	-0.205373	14.1641	-0.192691	1.71124	-0.231018	4.32267	1	0	0	-0.190558	-0.765434	22.0656	2.23324	22.3427	12.7508
407	2018	1.46557	0.028301	0	1	0	42	1.064	17.1897	-0.0869692	16.403	-0.37265	1.67358	-0.300023	4.27972	1	0	0	-0.236376	-0.554948	22.2657	2.23324	22.5842	12.3361
407	2019	1.44419	0.031333	0	0	0	42	1.055	17.2067	-0.145578	16.3735	-0.349076	1.68291	-0.256689	4.16636	1	0	0	-0.241975	-0.593045	22.4	2.30158	22.5966	12.1731
407	2020	1.85524	0.031934	0	0	0	42	1.036	17.2812	-0.282012	16.6803	-0.305689	1.7567	-0.329403	4.22596	1	0	0	-0.223905	-0.561556	22.2485	2.30158	22.6328	12.2355
407	2021	2.22201	0.015477	0	0	0	42	1.083	17.631	-0.281883	16.0642	-0.57675	1.61307	-0.48186	4.21921	1	0	0	-0.206936	-0.560963	22.2379	3.09829	22.6749	12.4294
408	2009		-0.315136	0	1	0	24	1.101	10.9798	-0.926953	15.4332	-0.90938	1.89352	-0.451781	4.20469	0	0	3	-0.00936571	-0.302102	18.7729	3.14674	20.0577
408	2010		0.073708	0	1	0	24	1.153	11.2759	-0.834375	11.7598	-0.730164	1.73352	-0.657061	4.06113	0	0	3	-0.0409991	-0.467271	19.2232	3.12588	19.9046
408	2011		0.013266	0	1	0	24	1.135	11.4337	-0.959411		-0.939797	1.65908	-0.602055	4.04393	0	0	3	-0.0211818	-0.509911	19.2043	3.12588	19.8746	12.5157
408	2012	9.3048	0.010731	0	1	0	24	1.123	11.6592	-0.714033		-0.593249	1.70094	-0.538782	3.95757	0	0	3	-0.019866	-0.498935	17.3197	3.06712	19.927	12.6472
408	2013	5.57021	0.028455	0	1	0	24	1.108	11.8514	-0.945671		-0.797177	1.71434	-0.54379	4.11398	0	0	3	-0.0153319	-0.408936	19.0762	2.98011	20.1734	12.3783
408	2014	6.59182	-0.12142	0	1	0	24	1.092	12.054	-0.969051		-0.933613	1.73841	-0.522584	3.9823	0	0	3	-0.0145818	-0.358749	17.8523	2.98011	19.9402	12.5868
408	2015	6.59995	-0.130595	0	1	0	24	1.082	12.1728	-0.885741		-0.717748	1.77677	-0.550295	3.88609	0	0	3	-0.0143464	-0.181541	18.6022	2.98011	19.9554	13.6058
408	2016		0.124885	0	1	0	24	1.08	11.9377	-0.799274	15.5233	-0.766897	1.76889	-0.499395	4.04165	0	0	3	-0.0466001	-1.67952	21.6799	3.77666	22.7193	12.7739
408	2017	-1.15478	0.157134	0	1	0	24	1.073	11.0903	-0.205373	17.1764	-0.192691	1.71124	-0.231018	4.21464	0	0	3	-0.0469323	-1.85657	21.878	3.76306	22.771	12.3392
408	2018	0.853987	0.090584	0	1	0	24	1.072	11.1943	-0.0869692	18.0645	-0.37265	1.67358	-0.300023	4.25334	0	0	3	-0.0353288	-1.5712	21.7093	3.76306	22.9629	11.851
408	2019	1.31045	0.031965	0	1	0	24	1.063	10.9056	-0.145578	16.0174	-0.349076	1.68291	-0.256689	3.96024	0	0	3	-0.0325924	-1.71417	21.4256	3.76306	22.9892	11.7914
408	2020		0.026377	0	1	0	24	1.015	10.4043	-0.282012	15.8942	-0.305689	1.7567	-0.329403	4.11415	0	0	3	-0.0331887	-2.43452	21.367	3.76306	22.8843	11.8686
408	2021	-1.2578	0.134344	0	1	0	24	1.057	10.779	-0.281883	16.6432	-0.57675	1.61307	-0.48186	4.01782	0	0	3	-0.0354852	-2.20554	22.0105	3.70844	23.0841	12.27
409	2009		-0.265396	1	0	0	61	1.122	16.4474	-0.926953		-0.90938	1.89352	-0.451781	4.23149	1	0	0	0	-1.57385	16.5392	3.28766	17.7692
409	2010		-0.117317	1	0	0	61	1.123	16.7547	-0.834375		-0.730164	1.73352	-0.657061	4.21079	1	0	0	0	-1.38266	16.7578	3.28766	17.6909
409	2011		0.119549	0	1	0	61	1.109	16.9768	-0.959411		-0.939797	1.65908	-0.602055	4.09601	1	0	0	0	-2.20326	18.2814	3.28766	17.6633	11.6769
409	2012		0.067242	0	1	0	61	1.098	17.0183	-0.714033	12.6115	-0.593249	1.70094	-0.538782	4.22917	1	0	0	-0.43873	-1.54184	19.5161	3.28952	20.9056	11.8021
409	2013	1.91947	0.071652	1	0	0	61	1.096	17.1002	-0.945671	14.5584	-0.797177	1.71434	-0.54379	4.29742	1	0	0	-0.391395	-0.957933	19.8293	3.17472	21.2999	12.7541
409	2014	3.50446	-0.008902	1	0	0	61	1.087	17.1369	-0.969051	15.4249	-0.933613	1.73841	-0.522584	4.29892	1	0	0	-0.52291	-0.482279	19.5764	3.17472	21.9202	12.7081
409	2015	4.02372	0.021733	1	0	0	61	1.07951	16.9977	-0.885741	14.4856	-0.717748	1.77677	-0.550295	4.29456	1	0	0	-0.292223	-0.317594	21.5206	2.76506	22.4602	13.6553
409	2016	4.01704	-0.030946	1	0	0	61	1.076	16.9682	-0.799274	16.7377	-0.766897	1.76889	-0.499395	4.30528	1	0	0	-0.259389	-0.246092	21.5196	2.87582	22.5478	13.1104
409	2017	4.42645	-0.04541	1	0	0	61	1.0736	17.0851	-0.205373	15.6717	-0.192691	1.71124	-0.231018	4.10049	1	0	0	-0.299176	-0.200315	21.0811	2.80457	22.51	12.8339
409	2018		0.026565	1	0	0	61	1.064	17.1897	-0.0869692	13.5082	-0.37265	1.67358	-0.300023	4.0848	1	0	0	-0.186046	-0.595333	21.8434	2.81601	22.2898	12.4189
409	2019		-0.227375	1	0	0	61	1.055	17.2067	-0.145578	13.4398	-0.349076	1.68291	-0.256689	4.01133	1	0	0	-0.18374	-0.405021	21.5203	2.81601	22.0687	12.1848
409	2020		0.099763	1	0	0	61	1.036	17.2812	-0.282012	15.41	-0.305689	1.7567	-0.329403	4.12309	1	0	0	-0.012271	-0.849853	21.495	2.81601	20.7193	11.9445
409	2021	3.59274	0.029093	1	0	0	61	1.083	17.631	-0.281883	15.5581	-0.57675	1.61307	-0.48186	4.18373	1	0	0	-0.00978876	-0.693904	20.0464	2.81601	20.9056	12.2869
410	2009	6.80442	0.005873	1	0	0	32	1.131	15.655	-0.926953	19.2223	-0.90938	1.89352	-0.451781	4.28772	1	0	0	-0.0476421	-0.172392	22.5113	3.74313	22.916
410	2010	4.13195	0.013311	1	0	0	32	1.142	15.9038	-0.834375	20.1823	-0.730164	1.73352	-0.657061	4.25901	1	0	0	-0.0483471	-0.159924	22.8086	3.74408	23.0746
410	2011	5.63	0.00891	1	0	0	32	1.122	16.0776	-0.959411	18.2426	-0.939797	1.65908	-0.602055	4.21995	1	0	0	-0.0384872	-0.141318	22.9862	3.74573	23.241	13.3079
410	2012	7.36611	0.002579	1	0	0	32	1.095	16.1573	-0.714033	17.5807	-0.593249	1.70094	-0.538782	4.23671	1	0	0	-0.0458157	-0.133099	22.7757	3.74597	23.2959	13.1162
410	2013	5.15996	0.002098	1	0	0	32	1.087	16.2491	-0.945671	18.0297	-0.797177	1.71434	-0.54379	4.26872	1	0	0	-0.0477123	-0.18192	22.7219	3.49893	23.5205	13.0213
410	2014	4.67846	0.001096	1	0	0	32	1.058	16.2491	-0.969051	17.8911	-0.933613	1.73841	-0.522584	4.26479	1	0	0	-0.04675	-0.146319	22.7793	3.40419	23.7289	13.6492
410	2015	5.36684	-0.028707	1	0	0	32	1.03	16.0767	-0.885741	18.4727	-0.717748	1.77677	-0.550295	4.27319	1	0	0	-0.0503159	-0.106873	22.577	3.40519	23.8279	14.8684
410	2016	4.58023	-0.057965	1	0	0	32	0.975	15.9737	-0.799274	18.0169	-0.766897	1.76889	-0.499395	4.05889	1	0	0	-0.0447819	-0.0337936	22.5549	3.40552	23.9341	13.9805
410	2017		0.005061	1	0	0	32	1.042	16.1126	-0.205373	18.2398	-0.192691	1.71124	-0.231018	4.06457	1	0	0	-0.0334864	-0.0488626	22.1558	3.40552	23.7867	13.6098
410	2018	4.3822	-0.042373	1	0	0	32	1.057	16.2579	-0.0869692	18.9234	-0.37265	1.67358	-0.300023	4.2002	1	0	0	-0.0404023	-0.00739026	22.3357	3.40552	23.7388	13.4571
410	2019		-0.432132	1	0	0	32	1.055	16.1669	-0.145578		-0.349076	1.68291	-0.256689	4.11071	1	0	0	-0.0686997	-0.164861	20.7254	3.40086	22.6987	13.3916
410	2020		-0.132157	1	0	0	32	1.006	16.065	-0.282012	18.1694	-0.305689	1.7567	-0.329403	4.23801	1	0	0	-0.081491	-0.0645417	21.0183	3.40086	22.4389	13.0021
410	2021		-0.31417	1	0	0	32	1.058	16.292	-0.281883	17.5729	-0.57675	1.61307	-0.48186	4.18616	1	0	0	-0.0590295	0.176206	21.2532	3.40086	21.8185	12.9583
411	2009	4.72347	0.034433	1	0	0	48	1.089	16.7494	-0.926953	16.0384	-0.90938	1.89352	-0.451781	4.3416	1	0	0	-0.0160044	-0.208041	22.348	3.06105	21.3385
411	2010	2.95928	0.035461	1	0	0	48	1.119	17.0503	-0.834375	16.6969	-0.730164	1.73352	-0.657061	4.33086	1	0	0	-0.0124036	-0.205611	22.6161	3.06105	21.6275
411	2011	4.81182	0.104333	1	0	0	48	1.09	17.2463	-0.959411	16.8588	-0.939797	1.65908	-0.602055	4.34277	1	0	0	-0.0181548	-0.286633	22.8664	3.06105	22.0262	12.6549
411	2012	4.63169	0.034961	1	0	0	48	1.08	17.2559	-0.714033	16.7709	-0.593249	1.70094	-0.538782	4.3244	1	0	0	-0.0269715	-0.294253	23.0832	3.06105	22.1367	12.092
411	2013	3.32556	0.035179	1	0	0	48	1.082	17.33	-0.945671	16.4536	-0.797177	1.71434	-0.54379	4.30649	1	0	0	-0.0229882	-0.300503	23.2385	3.06105	22.2919	12.0097
411	2014		0.024631	1	0	0	48	1.076	17.385	-0.969051	17.0985	-0.933613	1.73841	-0.522584	4.32981	1	0	0	-0.0235102	-0.304183	23.3676	3.06105	22.3738	12.1135
411	2015	2.81392	0.025127	1	0	0	48	1.07959	17.3622	-0.885741	16.973	-0.717748	1.77677	-0.550295	4.30041	1	0	0	-0.0195753	-0.28428	23.4619	3.06991	22.5365	12.5876
411	2016	2.96353	0.027462	1	0	0	48	1.07551	17.333	-0.799274	17.1319	-0.766897	1.76889	-0.499395	4.30041	1	0	0	-0.0171696	-0.27819	23.5715	3.06991	22.6677	12.2258
411	2017	2.87869	0.021077	1	0	0	48	1.07764	17.4478	-0.205373	17.1592	-0.192691	1.71124	-0.231018	4.28317	1	0	0	-0.0256738	-0.235401	23.6628	3.39719	22.9293	11.876
411	2018	3.0296	0.024895	1	0	0	48	1.071	17.5814	-0.0869692	17.1411	-0.37265	1.67358	-0.300023	4.30622	1	0	0	-0.0243152	-0.26355	23.7433	3.39719	22.9194	11.8862
411	2019	2.85457	0.031355	1	0	0	48	1.068	17.6155	-0.145578	17.432	-0.349076	1.68291	-0.256689	4.26212	1	0	0	-0.0225524	-0.322853	23.9261	3.21487	23.1028	11.6929
411	2020	3.05319	0.030471	1	0	0	48	1.036	17.7053	-0.282012	17.8271	-0.305689	1.7567	-0.329403	4.31187	1	0	0	-0.0209785	-0.335414	23.9425	3.21487	23.1481	12.6194
411	2021	2.85467	0.03235	1	0	0	48	1.085	17.976	-0.281883	17.6545	-0.57675	1.61307	-0.48186	4.27291	1	0	0	-0.0225411	-0.338409	24.0091	3.18924	23.2329	12.2458
415	2009	4.28599	-0.074044	0	1	0	67	1.081	14.1482	-0.926953	15.6699	-0.90938	1.89352	-0.451781	4.22669	0	0	3	-0.0652972	-0.293363	19.3545	2.39699	20.863
415	2010		0.001635	0	1	0	67	1.106	14.3538	-0.834375	13.017	-0.730164	1.73352	-0.657061	4.25291	0	0	3	-0.0539558	-0.244971	19.5828	2.39699	20.9701
415	2011	1.42375	0.019726	0	0	0	67	1.12	14.6405	-0.959411	18.2075	-0.939797	1.65908	-0.602055	4.2245	0	0	3	-3.49885e-05	-0.612855	20.7897	3.80444	23.6464	12.5698
415	2012	4.14209	0.021026	0	0	0	67	1.12	14.7386	-0.714033	18.8299	-0.593249	1.70094	-0.538782	4.12407	0	0	3	-0.00250612	-0.384315	21.6363	3.80444	24.1245	12.7166
415	2013	3.12904	0.023349	0	0	0	67	1.11	14.8293	-0.945671	19.5674	-0.797177	1.71434	-0.54379	4.21124	0	0	3	-0.0196559	-0.158753	22.5759	3.80444	24.7681	12.9734
415	2014	2.75658	0.017404	0	0	0	67	1.1	14.8334	-0.969051	19.6196	-0.933613	1.73841	-0.522584	4.2264	0	0	3	-0.0164384	-0.205832	22.6478	3.79144	24.9384	13.2378
415	2015	0.005243	0.013557	0	0	0	67	1.088	14.492	-0.885741	19.8304	-0.717748	1.77677	-0.550295	4.15324	0	0	3	-0.0445738	-0.283277	22.9912	3.79863	25.6061	14.1244
415	2016	2.18687	0.013115	0	0	0	67	1.076	14.383	-0.799274	20.1043	-0.766897	1.76889	-0.499395	4.19795	0	0	3	-0.0445571	-0.1914	23.912	3.5427	26.1032	12.9864
415	2017	3.01032	0.010507	0	0	0	67	1.076	14.5412	-0.205373	20.1964	-0.192691	1.71124	-0.231018	4.27235	0	0	3	-0.0297554	-0.12544	24.305	3.55277	26.427	12.5501
415	2018	3.59129	0.009322	0	0	0	67	1.061	14.5086	-0.0869692	19.8354	-0.37265	1.67358	-0.300023	4.29197	0	0	3	-0.0325201	-0.214127	24.4439	3.54212	26.3793	12.211
415	2019	3.56952	0.012514	0	0	0	67	1.062	14.6787	-0.145578	19.5148	-0.349076	1.68291	-0.256689	4.16558	0	0	3	-0.0352894	-0.230084	24.3818	3.41148	26.3068	12.589
415	2020	3.76792	-0.034353	0	0	0	67	1.034	14.5749	-0.282012	18.0936	-0.305689	1.7567	-0.329403	4.2023	0	0	3	-0.0346473	-0.181608	24.0345	3.33292	26.2447	12.4995
415	2021	3.91334	-0.004548	0	0	0	67	1.07	14.7034	-0.281883	18.2068	-0.57675	1.61307	-0.48186	4.16044	0	0	3	-0.033774	-0.175131	24.0113	3.33292	26.2367	12.7277
416	2009	-0.435862		0	1	0	65	1.122	16.4474	-0.926953		-0.90938	1.89352	-0.451781	4.28193	1	0	0		-1.42105		3.11618	20.7031
416	2010	-0.940919		0	1	0	65	1.123	16.7547	-0.834375		-0.730164	1.73352	-0.657061	4.26648	1	0	0		-1.45773		3.11618	20.7152
416	2011	0.247019		0	1	0	65	1.109	16.9768	-0.959411		-0.939797	1.65908	-0.602055	4.26648	1	0	0		-2.10666		3.11618	20.6157	12.3627
416	2012	-0.931265		0	1	0	65	1.098	17.0183	-0.714033		-0.593249	1.70094	-0.538782	4.26338	1	0	0		-2.12969		3.11618	20.6845	12.1454
416	2013	-0.955847		0	1	0	65	1.096	17.1002	-0.945671		-0.797177	1.71434	-0.54379	4.24176	1	0	0		-2.12064		3.11618	20.6561	12.4148
416	2014	0.436911		0	1	0	65	1.087	17.1369	-0.969051		-0.933613	1.73841	-0.522584	4.22523	1	0	0		-3.00012		3.11618	20.6571	13.1121
417	2009	0.785351	0.078159	1	0	0	49	1.129	14.2652	-0.926953	17.0395	-0.90938	1.89352	-0.451781	4.36119	0	2	0	-0.061198	-0.437539	22.4957	3.17513	22.0289
417	2010	-1.0676	0.082068	1	0	0	49	1.146	14.7023	-0.834375	16.0602	-0.730164	1.73352	-0.657061	4.33244	0	2	0	-0.0660703	-0.460514	22.678	3.17764	22.2207
417	2011	-0.801495	0.094699	1	0	0	49	1.135	14.9568	-0.959411	17.7039	-0.939797	1.65908	-0.602055	4.38128	0	2	0	-0.0648586	-0.569905	22.8694	3.09693	22.543	12.7358
417	2012	0.043896	0.0689	1	0	0	49	1.121	15.1838	-0.714033	18.0288	-0.593249	1.70094	-0.538782	4.33755	0	2	0	-0.0581515	-0.616721	22.9321	3.09693	22.6194	12.8084
417	2013	-1.41291	0.063087	1	0	0	49	1.104	15.3311	-0.945671	18.0631	-0.797177	1.71434	-0.54379	4.36831	0	2	0	-0.115652	-0.614519	23.0168	3.09693	22.7408	13.1827
417	2014	-1.08294	0.056121	1	0	0	49	1.092	15.4084	-0.969051	18.1225	-0.933613	1.73841	-0.522584	4.33977	0	2	0	-0.124786	-0.62984	23.0231	3.09739	22.7964	13.1073
417	2015	-0.012005	0.040088	1	0	0	49	1.08712	15.3809	-0.885741	18.08	-0.717748	1.77677	-0.550295	4.34562	0	2	0	-0.127972	-0.633323	23.002	3.09739	22.8395	13.6925
417	2016	-0.156729	0.039236	1	0	0	49	1.08693	15.3065	-0.799274	17.2222	-0.766897	1.76889	-0.499395	4.34562	0	2	0	-0.117378	-0.594669	22.9991	3.63759	22.9457	12.9824
417	2017	-0.017991	0.02931	1	0	0	49	1.08464	15.4951	-0.205373	17.3223	-0.192691	1.71124	-0.231018	4.33638	0	2	0	-0.104991	-0.55802	23.0641	3.63759	23.0358	12.619
417	2018	-0.07474	0.029851	1	0	0	49	1.08	15.6535	-0.0869692	17.3381	-0.37265	1.67358	-0.300023	4.34937	0	2	0	-0.0974662	-0.552005	23.0918	3.63759	23.0746	12.3869
417	2019	2.26795	0.022839	1	0	0	49	1.075	15.7431	-0.145578	17.4325	-0.349076	1.68291	-0.256689	4.30055	0	2	0	-0.118466	-0.574932	23.1128	3.63759	23.1028	12.3608
417	2020	1.59547	0.017011	1	0	0	49	1.039	15.8786	-0.282012	17.9946	-0.305689	1.7567	-0.329403	4.32042	0	2	0	-0.111741	-0.571689	22.5685	3.63759	23.1302	12.5113
417	2021	0.907459	0.019147	1	0	0	49	1.083	16.1858	-0.281883	17.8521	-0.57675	1.61307	-0.48186	4.32121	0	2	0	-0.0928096	-0.495271	22.5698	3.63759	23.2805	12.3064
419	2009	1.54197	0.018828	1	0	0	49	1.137	13.8303	-0.926953	15.4772	-0.90938	1.89352	-0.451781	4.35914	0	2	0	-0.139336	-0.331518	21.5999	3.81617	21.7741
419	2010	1.99427	0.032466	1	0	0	49	1.146	14.1978	-0.834375	16.6519	-0.730164	1.73352	-0.657061	4.38365	0	2	0	-0.101468	-0.329941	21.9137	3.80176	21.8833
419	2011	1.16051	0.06046	1	0	0	49	1.128	14.4544	-0.959411	15.5825	-0.939797	1.65908	-0.602055	4.35388	0	2	0	-0.0876352	-0.63043	22.0477	3.8091	21.9958	12.356
419	2012	1.15751	0.041908	1	0	0	49	1.113	14.6016	-0.714033	16.4226	-0.593249	1.70094	-0.538782	4.13148	0	2	0	-0.0815312	-0.633242	22.0868	3.8091	22.0343	12.3073
419	2013	0.169763	0.038086	1	0	0	49	1.101	14.7388	-0.945671	16.6654	-0.797177	1.71434	-0.54379	4.27819	0	2	0	-0.0764912	-0.653432	22.1834	3.8091	22.0635	12.6665
419	2014	0.242987	0.036475	1	0	0	49	1.095	14.9415	-0.969051	15.4908	-0.933613	1.73841	-0.522584	4.1889	0	2	0	-0.074647	-0.717825	22.1934	3.8091	22.053	12.6109
419	2015	0.603344	0.028826	1	0	0	49	1.085	14.8906	-0.885741	16.6253	-0.717748	1.77677	-0.550295	4.32161	0	2	0	-0.0837545	-0.719407	22.1652	3.80399	22.0687	13.2588
419	2016	0.447484	0.029267	1	0	0	49	1.08	14.7803	-0.799274	16.7326	-0.766897	1.76889	-0.499395	4.29306	0	2	0	-0.0788755	-0.744148	22.074	3.79166	22.1045	12.5077
419	2017	0.671484	0.035488	1	0	0	49	1.08	15.0977	-0.205373	16.7095	-0.192691	1.71124	-0.231018	4.32849	0	2	0	-0.0722675	-0.7536	22.1207	3.79166	22.1488	12.1849
419	2018	0.086283	0.034157	1	0	0	49	1.078	15.3518	-0.0869692	16.9888	-0.37265	1.67358	-0.300023	4.30798	0	2	0	-0.0581059	-0.930362	22.0945	3.79166	22.3186	11.9824
419	2019	1.48026	0.039205	1	0	0	49	1.076	15.6537	-0.145578	16.2592	-0.349076	1.68291	-0.256689	4.35002	0	2	0	-0.0538703	-0.982508	22.0153	3.79166	22.3525	11.8666
419	2020	0.51648	0.038755	1	0	0	49	1.038	15.7711	-0.282012	17.3637	-0.305689	1.7567	-0.329403	4.3617	0	2	0	-0.0492795	-1.05399	21.5638	3.79166	22.3966	11.859
419	2021	0.169298	0.027733	1	0	0	49	1.077	16.0424	-0.281883	17.0323	-0.57675	1.61307	-0.48186	4.35002	0	2	0	-0.0432677	-0.856636	21.5687	3.79166	22.4811	11.7492
420	2009	4.02908	0.003631	1	0	0	26	1.136	13.9761	-0.926953	18.6771	-0.90938	1.89352	-0.451781	4.2962	0	2	0	-0.0676109	-0.450782	21.3358	3.03206	21.7276
420	2010	2.59366	-0.029729	1	0	0	26	1.138	14.337	-0.834375	16.7367	-0.730164	1.73352	-0.657061	4.26169	0	2	0	-0.0609694	-0.375744	21.5708	3.05683	21.7948
420	2011	5.56018	-0.102034	1	0	0	26	1.138	14.6067	-0.959411	17.1357	-0.939797	1.65908	-0.602055	4.23295	0	2	0	-0.0729116	-0.220791	21.5636	3.05683	21.8351	12.8922
420	2012		0.002468	1	0	0	26	1.12	14.7142	-0.714033	19.7472	-0.593249	1.70094	-0.538782	4.21671	0	2	0	-0.0577012	-0.191873	21.1613	3.05683	21.9616	12.6055
420	2013	4.71347	-0.107682	1	0	0	26	1.083	14.7645	-0.945671	16.9735	-0.797177	1.71434	-0.54379	4.25915	0	2	0	-0.0755364	-0.0439278	21.0561	3.05683	22.1096	12.4994
420	2014	3.34505	-0.000531	1	0	0	26	1.065	14.7856	-0.969051	17.1489	-0.933613	1.73841	-0.522584	4.27972	0	2	0	-0.0425756	-0.36802	20.7596	2.4177	21.9202	12.8229
420	2015	3.53003	0.000945	1	0	0	26	1.063	14.4509	-0.885741	16.7919	-0.717748	1.77677	-0.550295	4.21715	0	2	0	-0.0455299	-0.457685	20.7589	2.4177	21.6978	13.3694
420	2016	1.14146	0.005009	1	0	0	26	1.069	14.4281	-0.799274	15.971	-0.766897	1.76889	-0.499395	4.21094	0	2	0	-0.0252389	-0.87425	21.0558	2.67415	22.2537	12.8469
420	2017	3.06396	0.013822	1	0	0	26	1.053	14.4327	-0.205373	15.8908	-0.192691	1.71124	-0.231018	4.22771	0	2	0	-0.0377112	-0.597504	21.5107	2.74663	22.5446	12.6352
420	2018	2.81707	0.019716	1	0	0	26	1.045	14.5421	-0.0869692	15.2955	-0.37265	1.67358	-0.300023	4.24449	0	2	0	-0.0364929	-0.525682	21.6642	2.7813	22.689	12.4102
420	2019	3.0561	0.011789	1	0	0	26	1.03	14.4523	-0.145578	15.4001	-0.349076	1.68291	-0.256689	4.2683	0	2	0	-0.0292558	-0.440223	21.713	2.78809	22.861	12.5268
420	2020	3.25678	-0.026694	1	0	0	26	1.024	14.4323	-0.282012	15.7975	-0.305689	1.7567	-0.329403	4.21759	0	2	0	-0.0271667	-0.443482	21.6394	2.78809	22.8854	12.8452
421	2009	2.78849	0.027377	1	0	0	42	1.124	17.3389	-0.926953	19.2002	-0.90938	1.89352	-0.451781	4.27026	1	0	0	-0.0610109	-0.452717	21.1714	3.4032	21.7128
421	2010	0.922356	0.013937	1	0	0	42	1.127	17.6571	-0.834375	19.5278	-0.730164	1.73352	-0.657061	4.05508	1	0	0	-0.0500236	-0.451832	21.2788	3.4032	21.8152
421	2011	3.43233	0.033681	1	0	0	42	1.11	17.8045	-0.959411	20.3678	-0.939797	1.65908	-0.602055	4.20185	1	0	0	-0.045012	-0.476249	21.1519	3.4032	21.7948	12.3435
421	2012	2.2	0.042533	1	0	0	42	1.101	17.8192	-0.714033	20.3629	-0.593249	1.70094	-0.538782	4.21257	1	0	0	-0.0393273	-0.604624	21.2882	3.4032	21.6749	12.2113
421	2013	1.24735	0.040215	1	0	0	42	1.096	17.8247	-0.945671	19.9794	-0.797177	1.71434	-0.54379	4.20797	1	0	0	-0.0368269	-0.73618	21.2335	3.4032	21.6029	12.0719
421	2014	-0.148621	0.072774	1	0	0	42	1.087	17.848	-0.969051	20.0531	-0.933613	1.73841	-0.522584	4.26113	1	0	0	-0.024719	-0.947745	21.1753	3.4032	21.5605	12.6841
421	2015	1.4384	0.05394	1	0	0	42	1.08533	17.8155	-0.885741	20.368	-0.717748	1.77677	-0.550295	4.21597	1	0	0	-0.0186141	-0.745418	22.1105	3.90258	22.6224	13.1391
421	2016	1.95307	0.041042	1	0	0	42	1.078	17.7454	-0.799274	19.5156	-0.766897	1.76889	-0.499395	4.27958	1	0	0	-0.0165319	-0.709533	22.0846	3.90258	22.6749	12.3249
421	2017	-1.42113	0.022827	1	0	0	42	1.07153	17.8947	-0.205373	16.1773	-0.192691	1.71124	-0.231018	4.2198	1	0	0	-0.0122093	-0.375922	22.0068	3.90258	23.112	11.6152
421	2018	1.66167	0.021079	1	0	0	42	1.067	18.0112	-0.0869692	18.4807	-0.37265	1.67358	-0.300023	4.20185	1	0	0	-0.0114088	-0.360257	21.9783	3.90258	23.1569	11.4516
421	2019	4.63922	0.015037	1	0	0	42	1.061	17.9586	-0.145578	18.9733	-0.349076	1.68291	-0.256689	4.18768	1	0	0	-0.00887626	-0.349292	22.0024	3.90258	23.2165	11.2173
421	2020	5.29875	0.053844	1	0	0	42	1.037	17.9791	-0.282012	19.1173	-0.305689	1.7567	-0.329403	4.23787	1	0	0	-0.00928497	-0.431626	22.646	3.90258	23.1212	11.4224
421	2021	1.9189	0.011834	1	0	0	42	1.086	18.2062	-0.281883	19.1802	-0.57675	1.61307	-0.48186	4.19494	1	0	0	-0.00687861	-0.33842	22.0011	3.90258	23.3765	11.2226
422	2009	3.96305	0.03314	1	0	0	24	1.135	14.3608	-0.926953	17.831	-0.90938	1.89352	-0.451781	4.33034	0	2	0	-0.066393	-0.317721	22.8935	2.78501	23.326
422	2010	2.56746	0.054803	1	0	0	24	1.148	14.7684	-0.834375	18.2371	-0.730164	1.73352	-0.657061	4.2008	0	2	0	-0.0283069	-0.321626	23.1695	2.79789	23.6571
422	2011	3.52475	0.047284	1	0	0	24	1.138	15.0271	-0.959411	18.3851	-0.939797	1.65908	-0.602055	4.27708	0	2	0	-0.0208161	-0.305993	23.6005	2.79789	24.0117	13.3717
422	2012	3.25919	0.049714	1	0	0	24	1.113	14.9775	-0.714033	19.1213	-0.593249	1.70094	-0.538782	4.26619	0	2	0	-0.0220115	-0.308096	23.686	2.82435	24.1144	13.2249
422	2013	2.86121	0.00567	1	0	0	24	1.101	15.1069	-0.945671	19.2067	-0.797177	1.71434	-0.54379	4.29073	0	2	0	-0.0205119	-0.237132	23.6823	2.82435	24.29	13.1895
422	2014	2.51122	0.002114	1	0	0	24	1.097	15.275	-0.969051	19.0957	-0.933613	1.73841	-0.522584	4.25263	0	2	0	-0.0181395	-0.224595	23.6237	2.82435	24.3449	13.2205
422	2015	1.44111	0.001357	1	0	0	24	1.0885	15.3318	-0.885741	19.1003	-0.717748	1.77677	-0.550295	4.09717	0	2	0	-0.0172041	-0.225411	23.6322	2.83791	24.4121	13.617
422	2016	2.69587	-0.035406	1	0	0	24	1.081	15.1864	-0.799274	19.7214	-0.766897	1.76889	-0.499395	4.20812	0	2	0	-0.0176325	-0.187663	23.4434	2.83791	24.4071	12.8764
422	2017	4.10395	-0.158262	1	0	0	24	1.078	15.3483	-0.205373	19.5633	-0.192691	1.71124	-0.231018	4.01114	0	2	0	-0.0203109	-0.0492007	23.2045	2.83791	24.2076	13.0645
422	2018		0.012808	1	0	0	24	1.078	15.4791	-0.0869692	18.5997	-0.37265	1.67358	-0.300023	4.20767	0	2	0	-0.024923	-0.0842875	23.2737	2.83791	23.8971	12.9282
422	2019		0.004368	1	0	0	24	1.075	15.5588	-0.145578	20.1864	-0.349076	1.68291	-0.256689	4.06868	0	2	0	-0.0171401	-0.0499101	23.4084	2.83791	23.8631	12.4236
422	2020		0.010523	1	0	0	24	0.95	15.6441	-0.282012	20.0355	-0.305689	1.7567	-0.329403	4.23266	0	2	0	-0.0166153	-0.0629675	23.3483	2.83791	23.8143	12.2246
422	2021	2.2559	0.099647	1	0	0	24	1.129	15.9335	-0.281883	18.8367	-0.57675	1.61307	-0.48186	4.24075	0	2	0	-0.0130964	-0.210953	23.6434	2.83791	23.763	13.8311
423	2009	-7.76345	0.130605	1	0	0	25	1.122	16.4474	-0.926953	15.1257	-0.90938	1.89352	-0.451781	4.36195	1	0	0	-0.0411418	-1.55594	21.4552	3.14156	21.8611
423	2010	-0.051085	0.165138	1	0	0	25	1.123	16.7547	-0.834375	15.85	-0.730164	1.73352	-0.657061	4.33467	1	0	0	-0.0364348	-1.52832	21.625	3.14156	22.0042
423	2011	1.42967	0.205913	1	0	0	25	1.109	16.9768	-0.959411	16.9195	-0.939797	1.65908	-0.602055	4.40538	1	0	0	-0.0354189	-1.72737	21.7381	3.14156	22.1655	13.8752
423	2012	-2.15495	0.197828	1	0	0	25	1.098	17.0183	-0.714033	17.1349	-0.593249	1.70094	-0.538782	4.38552	1	0	0	-0.0290365	-1.65819	21.8404	3.14156	22.3966	13.9347
423	2013	-4.3524	0.203975	1	0	0	25	1.096	17.1002	-0.945671	17.3446	-0.797177	1.71434	-0.54379	4.38975	1	0	0	-0.0314545	-1.89881	22.1136	3.14156	22.5117	13.9517
423	2014	-5.03137	0.183953	1	0	0	25	1.087	17.1369	-0.969051	18.3584	-0.933613	1.73841	-0.522584	4.35825	1	0	0	-0.0316434	-1.65026	22.1118	3.14156	22.7328	14.1258
423	2015	-3.38565	0.190244	1	0	0	25	1.07951	16.9977	-0.885741	17.114	-0.717748	1.77677	-0.550295	4.33034	1	0	0	-0.023499	-1.73016	22.4188	3.14156	22.8762	14.5261
423	2016	-1.71977	0.186454	1	0	0	25	1.076	16.9682	-0.799274	17.9017	-0.766897	1.76889	-0.499395	4.36399	1	0	0	-0.0187324	-1.85064	22.5665	3.14156	23.0208	14.2422
423	2017	-1.50986	0.165158	1	0	0	25	1.0736	17.0851	-0.205373	17.3211	-0.192691	1.71124	-0.231018	4.32175	1	0	0	-0.0270054	-1.59766	22.721	3.14156	23.241	14.1827
423	2018	-0.832245	0.150441	1	0	0	25	1.064	17.1897	-0.0869692	17.8064	-0.37265	1.67358	-0.300023	4.389	1	0	0	-0.0309119	-1.69719	22.7164	3.14156	23.3552	13.9768
423	2019	1.85807	-0.038218	1	0	0	25	1.055	17.2067	-0.145578	18.1437	-0.349076	1.68291	-0.256689	4.36919	1	0	0	-0.0371579	-1.96666	21.808	3.14156	23.1829	13.9517
423	2020	-0.844592	0.003741	1	0	0	25	1.036	17.2812	-0.282012	18.6431	-0.305689	1.7567	-0.329403	4.32863	1	0	0	-0.0412908	-2.23377	21.9498	3.14156	23.1212	13.6059
423	2021	-4.71986	0.037746	1	0	0	25	1.083	17.631	-0.281883	18.2839	-0.57675	1.61307	-0.48186	4.35491	1	0	0	-0.0358904	-1.96321	22.0711	3.14156	23.1743	13.5304
425	2009	-0.719265	0.113605	1	0	0	33	1.124	17.3389	-0.926953	18.6884	-0.90938	1.89352	-0.451781	4.32955	1	0	0	-0.0761955	-0.345988	23.7534	4.06855	23.438
425	2010	-0.607715	0.117672	1	0	0	33	1.127	17.6571	-0.834375	18.8975	-0.730164	1.73352	-0.657061	4.33729	1	0	0	-0.0472352	-0.665721	23.9507	3.89589	23.9341
425	2011	3.1731	0.097328	1	0	0	33	1.11	17.8045	-0.959411	18.6188	-0.939797	1.65908	-0.602055	4.33533	1	0	0	-0.0389404	-0.57371	24.2189	3.89589	24.27	14.1011
425	2012	4.72785	0.054361	1	0	0	33	1.101	17.8192	-0.714033	20.311	-0.593249	1.70094	-0.538782	4.32994	1	0	0	-0.0431863	-0.48828	24.1931	3.89711	24.5388	13.8034
425	2013	2.55364	0.03153	1	0	0	33	1.096	17.8247	-0.945671	19.5877	-0.797177	1.71434	-0.54379	4.26113	1	0	0	-0.0448175	-0.513322	24.0189	3.89711	24.6171	13.5664
425	2014	2.41744	0.00833	1	0	0	33	1.087	17.848	-0.969051	19.0444	-0.933613	1.73841	-0.522584	4.23917	1	0	0	-0.045822	-0.541969	23.872	3.84866	24.613	13.8073
425	2015	1.99141	-0.001468	1	0	0	33	1.08533	17.8155	-0.885741	19.6156	-0.717748	1.77677	-0.550295	4.28469	1	0	0	-0.0356966	-0.658636	23.5361	3.74076	24.4775	14.7455
425	2016	1.59857	0.004925	1	0	0	33	1.078	17.7454	-0.799274	19.2117	-0.766897	1.76889	-0.499395	4.26942	1	0	0	-0.0422782	-0.62686	23.5501	3.75185	24.5075	14.023
425	2017	1.28486	0.02067	1	0	0	33	1.07153	17.8947	-0.205373	18.5542	-0.192691	1.71124	-0.231018	4.29114	1	0	0	-0.0406605	-0.660368	24.0951	3.75185	24.6313	13.83
425	2018	0.374651	0.033562	1	0	0	33	1.067	18.0112	-0.0869692	20.0259	-0.37265	1.67358	-0.300023	4.29483	1	0	0	-0.0366173	-0.683902	24.5167	3.64048	24.839	13.6024
425	2019	0.645254	0.047164	1	0	0	33	1.061	17.9586	-0.145578	20.7115	-0.349076	1.68291	-0.256689	4.30068	1	0	0	-0.0315031	-0.571487	24.8038	3.64048	25.071	13.6226
425	2020	1.97215	0.040804	1	0	0	33	1.037	17.9791	-0.282012	21.0721	-0.305689	1.7567	-0.329403	4.30717	1	0	0	-0.0275388	-0.465599	25.0269	3.64048	25.2429	13.731
425	2021	1.67841	0.051325	1	0	0	33	1.086	18.2062	-0.281883	20.9317	-0.57675	1.61307	-0.48186	4.33244	1	0	0	-0.0287637	-0.412206	25.158	3.64048	25.4237	14.0719
426	2009	3.35166	0.04688	1	0	0	9	1.169	13.426	-0.926953	17.7293	-0.90938	1.89352	-0.451781	4.26634	0	0	3	-0.27405	-1.24501	19.5969	3.80888	21.2361
426	2010	2.08982	-0.031606	1	0	0	9	1.15	13.6797	-0.834375	17.6939	-0.730164	1.73352	-0.657061	4.28441	0	0	3	-0.272927	-1.19731	19.8015	3.80888	21.2118
426	2011	2.86661	0.059165	0	1	0	9	1.143	13.9921	-0.959411	17.5766	-0.939797	1.65908	-0.602055	4.2145	0	0	3	-0.626717	-0.719883	19.7608	3.49711	21.8675	13.0987
426	2012	4.52889	0.031829	0	1	0	9	1.115	13.9341	-0.714033	15.1373	-0.593249	1.70094	-0.538782	3.85566	0	0	3	-0.530032	-0.718881	20.6005	3.49711	21.9262	13.0506
426	2013	1.00007	0.011735	0	1	0	9	1.09	13.9974	-0.945671	13.3047	-0.797177	1.71434	-0.54379	3.91582	0	0	3	-0.370148	-1.02523	20.5332	3.41805	22.1725	12.6749
426	2014	2.51252	0.040158	0	1	0	9	1.078	14.191	-0.969051	13.3636	-0.933613	1.73841	-0.522584	3.91102	0	0	3	-0.480801	-1.2058	20.8712	3.41805	22.0919	12.9132
426	2015		-0.007095	0	1	0	9	1.07695	14.057	-0.885741	13.8155	-0.717748	1.77677	-0.550295	4.06629	0	0	3	-0.474921	-1.08701	20.5366	3.41805	22.1269	13.1263
426	2016	1.49737	0.009137	0	1	0	9	1.072	13.9674	-0.799274	13.8018	-0.766897	1.76889	-0.499395	3.78396	0	0	3	-0.500938	-0.690176	20.5791	3.46917	23.0016	13.225
426	2017	1.58758	0.059322	0	1	0	9	1.04	14.1446	-0.205373	13.5617	-0.192691	1.71124	-0.231018	4.04865	0	0	3	-0.531464	-0.858145	21.4706	3.39317	22.9565	12.6952
426	2018	1.7418	-0.019101	0	1	0	9	1.053	14.266	-0.0869692	14.652	-0.37265	1.67358	-0.300023	4.01692	0	0	3	-0.537377	-0.849153	21.6149	3.39317	22.9127	12.4317
426	2019	2.29939	0.011026	0	1	0	9	1.052	14.2817	-0.145578	13.4445	-0.349076	1.68291	-0.256689	3.7182	0	0	3	-0.484244	-0.867146	20.5882	3.41016	22.95	12.8611
426	2020	2.56337	-0.019738	0	1	0	9	1.002	14.2355	-0.282012	14.2364	-0.305689	1.7567	-0.329403	3.89955	0	0	3	-0.457816	-0.806379	20.6616	3.41016	22.9554	12.7336
426	2021	2.05819	0.027224	0	1	0	9	1.063	14.4637	-0.281883	14.2854	-0.57675	1.61307	-0.48186	4.05664	0	0	3	-0.453856	-0.899367	21.4208	3.41016	22.926	12.9942
428	2009	2.47961	0.039474	1	0	0	57	1.137	13.8303	-0.926953		-0.90938	1.89352	-0.451781	4.24606	0	2	0	-0.0464367	-0.466935	20.9627	3.81617	22.0868
428	2010	2.28367	0.03147	1	0	0	57	1.146	14.1978	-0.834375		-0.730164	1.73352	-0.657061	4.29851	0	2	0	-0.0479631	-0.416652	21.0407	3.81617	22.2406
428	2011	3.94524	0.024198	1	0	0	57	1.128	14.4544	-0.959411	14.7225	-0.939797	1.65908	-0.602055	4.32267	0	2	0	-0.0368933	-0.377009	21.1712	3.81617	22.4316	12.8481
428	2012	4.37409	0.017346	1	0	0	57	1.113	14.6016	-0.714033	15.0452	-0.593249	1.70094	-0.538782	4.32902	0	2	0	-0.0632423	-0.312159	21.2211	3.81617	22.6269	12.5878
428	2013	3.96654	0.013847	1	0	0	57	1.101	14.7388	-0.945671	15.9467	-0.797177	1.71434	-0.54379	4.29073	0	2	0	-0.0556565	-0.269593	21.3004	3.82929	22.8077	12.9688
428	2014	3.87751	-0.010396	1	0	0	57	1.095	14.9415	-0.969051	18.6878	-0.933613	1.73841	-0.522584	4.21346	0	2	0	-0.0564455	-0.219338	21.1383	3.82929	22.9457	13.2686
428	2015	2.52773	-0.003674	1	0	0	57	1.085	14.8906	-0.885741	17.7478	-0.717748	1.77677	-0.550295	4.20767	0	2	0	-0.052219	-0.442975	20.9011	3.48062	22.9767	13.5324
428	2016	3.06746	-0.049143	1	0	0	57	1.08	14.7803	-0.799274	17.0713	-0.766897	1.76889	-0.499395	4.23657	0	2	0	-0.0667148	-0.405601	20.727	3.48062	22.9104	12.7854
428	2017	3.20025	-0.007831	1	0	0	57	1.08	15.0977	-0.205373	17.1567	-0.192691	1.71124	-0.231018	4.29401	0	2	0	-0.0639329	-0.390106	20.7845	3.48062	22.9238	12.7793
428	2018	3.69676	-0.097033	1	0	0	57	1.078	15.3518	-0.0869692	17.1256	-0.37265	1.67358	-0.300023	4.27639	0	2	0	-0.0785693	-0.417071	20.6805	3.48062	22.6973	12.4121
428	2019	3.05791	0.000313	1	0	0	57	1.076	15.6537	-0.145578	17.9521	-0.349076	1.68291	-0.256689	4.26198	0	2	0	-0.0759528	-0.468387	20.8281	3.48062	22.6058	12.2131
428	2020	4.30966	-0.097332	1	0	0	57	1.038	15.7711	-0.282012	18.6443	-0.305689	1.7567	-0.329403	4.29742	0	2	0	-0.0791493	-0.357186	20.0604	3.48062	22.5348	12.5327
428	2021	3.94855	0.001259	1	0	0	57	1.077	16.0424	-0.281883	18.0026	-0.57675	1.61307	-0.48186	4.21094	0	2	0	-0.0792423	-0.382878	20.2026	3.48062	22.4514	12.5039
430	2009		-0.150903	1	0	0	73	1.137	13.8303	-0.926953	14.7636	-0.90938	1.89352	-0.451781	4.24892	0	2	0	-0.224408	0.0951402	18.3215	3.01603	19.5649
430	2010		0.315978	1	0	0	73	1.146	14.1978	-0.834375	15.1794	-0.730164	1.73352	-0.657061	4.21079	0	2	0	-0.151609	0.0367716	19.7546	3.01603	19.3568
430	2011		0.199937	1	0	0	73	1.128	14.4544	-0.959411	15.1694	-0.939797	1.65908	-0.602055	4.20871	0	2	0	-0.0861463	-0.977092	20.1382	3.40186	19.9203	14.4476
430	2012	2.1715	0.197465	1	0	0	73	1.113	14.6016	-0.714033	15.7907	-0.593249	1.70094	-0.538782	4.3019	0	2	0	-0.173035	-1.36591	20.3413	3.40186	20.0558	14.7047
430	2013	0.742941	0.086954	1	0	0	73	1.101	14.7388	-0.945671	15.3466	-0.797177	1.71434	-0.54379	4.2851	0	2	0	-0.138843	-1.27048	20.0308	3.40186	20.2174	14.678
430	2014	0.481222	0.087686	1	0	0	73	1.095	14.9415	-0.969051	14.9585	-0.933613	1.73841	-0.522584	4.31962	0	2	0	-0.119794	-1.30152	19.9976	3.40186	20.3449	14.9043
430	2015	-1.97937	0.131	1	0	0	73	1.085	14.8906	-0.885741	14.8025	-0.717748	1.77677	-0.550295	4.32585	0	2	0	-0.107367	-1.2114	20.33	3.40186	20.5874	15.2811
430	2016	0.546093	0.029568	1	0	0	73	1.08	14.7803	-0.799274	15.6316	-0.766897	1.76889	-0.499395	4.27875	0	2	0	-0.731267	-0.403952	20.1993	3.40186	21.4362	15.4513
430	2017	1.43934	0.028261	1	0	0	73	1.08	15.0977	-0.205373	16.5739	-0.192691	1.71124	-0.231018	4.32254	0	2	0	-0.575412	-1.10344	20.1248	3.32611	21.5734	15.3787
430	2018	1.6983	0.01001	1	0	0	73	1.078	15.3518	-0.0869692	16.1968	-0.37265	1.67358	-0.300023	4.30407	0	2	0	-0.508354	-1.00915	19.9648	3.32611	21.6396	15.1259
430	2019	1.7264	0.004257	1	0	0	73	1.076	15.6537	-0.145578	16.5063	-0.349076	1.68291	-0.256689	4.25462	0	2	0	-0.450261	-0.918608	19.8682	3.32611	21.7053	15.0607
430	2020	3.02806	-0.03298	1	0	0	73	1.038	15.7711	-0.282012	16.9302	-0.305689	1.7567	-0.329403	4.28854	0	2	0	-0.410011	-0.778437	18.9466	3.32611	21.7529	14.6238
430	2021	3.31679	-0.047583	1	0	0	73	1.077	16.0424	-0.281883	17.0802	-0.57675	1.61307	-0.48186	4.30865	0	2	0	-0.238743	-0.656428	19.1074	3.32611	21.7671	14.9444
498	2009		0.502269	1	0	0	45	1.122	16.4474	-0.926953		-0.90938	1.89352	-0.451781	4.14011	1	0	0	0	-0.0170414	16.7762	3.20234	20.1163
498	2012		0.026255	1	0	0	45	1.098	17.0183	-0.714033	14.7189	-0.593249	1.70094	-0.538782	4.06714	1	0	0	-0.0027919	-0.259927	22.6034	4.10528	22.9037	12.7699
498	2013	3.02497	0.02779	1	0	0	45	1.096	17.1002	-0.945671	16.3329	-0.797177	1.71434	-0.54379	4.11071	1	0	0	-0.00256229	-0.280771	22.692	4.10528	22.9661	13.1138
498	2014		0.031108	1	0	0	45	1.087	17.1369	-0.969051	15.3646	-0.933613	1.73841	-0.522584	4.18449	1	0	0	-0.00296137	-0.30773	22.6464	4.10528	23.0259	12.6047
498	2015	1.99357	0.036262	1	0	0	45	1.07951	16.9977	-0.885741	15.3966	-0.717748	1.77677	-0.550295	4.21168	1	0	0	-0.00268157	-0.345091	22.7273	4.10528	23.0651	13.8525
498	2021	4.11461	0.032991		0	0	45	1.083	17.631	-0.281883	17.0101	-0.57675	1.61307	-0.48186	4.31975	1	0	0	-0.00699241	-0.274442	24.7754	3.90882	25.1469	12.4825
501	2009	1.72935	0.054304	1	0	0	49	1.135	14.3608	-0.926953	16.8524	-0.90938	1.89352	-0.451781	4.32691	0	2	0	-0.229874	-0.309222	22.7949	2.91344	22.4897
501	2010	0.355507	0.050675	1	0	0	49	1.148	14.7684	-0.834375	17.0028	-0.730164	1.73352	-0.657061	4.29647	0	2	0	-0.194748	-0.285052	23.0782	2.91344	22.7328
501	2011	2.38056	0.045939	1	0	0	49	1.138	15.0271	-0.959411	16.9707	-0.939797	1.65908	-0.602055	4.3451	0	2	0	-0.142972	-0.261926	23.2675	3.0042	22.9954	12.1303
501	2012	2.15294	0.04716	1	0	0	49	1.113	14.9775	-0.714033	16.5136	-0.593249	1.70094	-0.538782	4.34795	0	2	0	-0.156828	-0.273226	23.4247	3.09195	23.1212	12.0586
501	2013	1.63194	0.04798	1	0	0	49	1.101	15.1069	-0.945671	16.5684	-0.797177	1.71434	-0.54379	4.34963	0	2	0	-0.145389	-0.284306	23.5471	3.17889	23.257	12.202
501	2014	1.42176	0.040972	1	0	0	49	1.097	15.275	-0.969051	16.8643	-0.933613	1.73841	-0.522584	4.34497	0	2	0	-0.202673	-0.275138	23.5659	3.22406	23.4769	12.3515
501	2015	2.32692	0.045105	1	0	0	49	1.0885	15.3318	-0.885741	16.6486	-0.717748	1.77677	-0.550295	4.30919	0	2	0	-0.171399	-0.264648	23.5868	3.1818	23.6025	12.5545
501	2016	1.45847	0.055819	1	0	0	49	1.081	15.1864	-0.799274	16.9659	-0.766897	1.76889	-0.499395	4.29606	0	2	0	-0.166308	-0.415937	23.5962	3.06991	23.6025	11.9968
501	2017	2.75195	0.068887	1	0	0	49	1.078	15.3483	-0.205373	16.7518	-0.192691	1.71124	-0.231018	4.27347	0	2	0	-0.158829	-0.508045	23.6204	3.07038	23.6136	11.9435
501	2018	0.532324	0.045876	1	0	0	49	1.078	15.4791	-0.0869692	16.6326	-0.37265	1.67358	-0.300023	4.28538	0	2	0	-0.36922	-0.446964	23.5971	3.07038	23.8544	11.793
501	2019	2.11983	0.051918	1	0	0	49	1.075	15.5588	-0.145578	16.1323	-0.349076	1.68291	-0.256689	4.16821	0	2	0	-0.344343	-0.515912	23.6	3.07038	23.8845	11.6977
501	2020	2.18958	0.024008	1	0	0	49	0.95	15.6441	-0.282012	18.9498	-0.305689	1.7567	-0.329403	4.25547	0	2	0	-0.346815	-0.570641	22.7566	3.07038	23.85	12.3394
501	2021	1.89167	0.026693	1	0	0	49	1.129	15.9335	-0.281883	17.7214	-0.57675	1.61307	-0.48186	4.26282	0	2	0	-0.310861	-0.476096	22.6871	3.07038	24.0626	12.1606
503	2009	3.81223	0.003877	0	1	0	60	1.122	16.4474	-0.926953	15.1145	-0.90938	1.89352	-0.451781	4.30434	1	0	0	-0.114095	-1.64616	19.4231	3.2527	21.2057
503	2010	1.96382	0.006962	0	1	0	60	1.123	16.7547	-0.834375	15.7155	-0.730164	1.73352	-0.657061	4.2743	1	0	0	-0.0876025	-1.79032	19.1026	3.16969	21.168
503	2011	2.97525	0.013389	0	1	0	60	1.109	16.9768	-0.959411	14.4091	-0.939797	1.65908	-0.602055	4.28785	1	0	0	-0.0371693	-2.19028	18.9083	3.17011	21.0739	13.1819
503	2012	4.42209	0.015151	0	1	0	60	1.098	17.0183	-0.714033		-0.593249	1.70094	-0.538782	4.29497	1	0	0	-0.0438954	-2.05408	19.0779	3.28803	21.1153	12.9397
503	2013	2.23433	0.008636	0	1	0	60	1.096	17.1002	-0.945671		-0.797177	1.71434	-0.54379	4.11871	1	0	0	-0.0439425	-2.216	19.1429	3.30579	21.0809	13.4814
503	2014	2.96727	0.013476	0	1	0	60	1.087	17.1369	-0.969051		-0.933613	1.73841	-0.522584	4.18905	1	0	0	-0.0470528	-2.59853	19.0889	3.31637	21.0879	13.2855
503	2015	1.89586	0.006508	0	1	0	60	1.07951	16.9977	-0.885741	13.2994	-0.717748	1.77677	-0.550295	4.28936	1	0	0	-0.096631	-2.67741	19.0825	3.31854	21.1153	13.8871
503	2016	2.00211	0.00878	0	1	0	60	1.076	16.9682	-0.799274	10.23	-0.766897	1.76889	-0.499395	4.33362	1	0	0	-0.146158	-2.93743	19.1946	3.32107	21.122	13.5218
503	2017	4.82735	-0.000207	1	0	0	60	1.0736	17.0851	-0.205373	12.09	-0.192691	1.71124	-0.231018	4.3697	1	0	0	-0.12513	-3.25936	19.0304	3.24805	21.0948	13.1301
503	2018	2.39631	-0.14739	1	0	0	60	1.064	17.1897	-0.0869692	13.4598	-0.37265	1.67358	-0.300023	4.27736	1	0	0	-0.150026	-3.01598	18.3744	3.26652	20.9701	12.9716
503	2019	1.52877	0.01187	1	0	0	60	1.055	17.2067	-0.145578	19.5219	-0.349076	1.68291	-0.256689	4.26998	1	0	0	-0.140717	-2.82092	18.6824	3.26652	20.9933	12.3929
503	2020	2.65294	-0.187646	1	0	0	60	1.036	17.2812	-0.282012	14.3621	-0.305689	1.7567	-0.329403	4.2624	1	0	0	-0.111937	-1.36072	19.15	3.26652	20.9856	12.1993
503	2021	5.03065	-0.148554	1	0	0	60	1.083	17.631	-0.281883	13.8869	-0.57675	1.61307	-0.48186	4.26704	1	0	0	-0.11352	-1.07956	19.347	3.25733	20.8972	12.0872
504	2009	5.8449	-0.329103	0	0	0	71	1.137	13.8303	-0.926953	15.2506	-0.90938	1.89352	-0.451781	4.15072	0	2	0	-0.569987	-0.431271	18.999	3.24181	19.8365
504	2010		0.020046	0	0	0	71	1.146	14.1978	-0.834375	14.4033	-0.730164	1.73352	-0.657061	4.20871	0	2	0	-0.976744	-0.825052	18.8393	3.24181	19.475
504	2011		-0.111239	1	0	0	71	1.128	14.4544	-0.959411	15.8643	-0.939797	1.65908	-0.602055	4.21863	0	2	0	-1.03714	-0.63787	18.3252	3.24181	19.4395	12.2411
504	2012		-1.98768	1	0	0	71	1.113	14.6016	-0.714033	15.2971	-0.593249	1.70094	-0.538782	4.20275	0	2	0	-0.466965	0.241775	18.1569	3.24181	18.147	11.981
504	2013		0.105879	1	0	0	71	1.101	14.7388	-0.945671		-0.797177	1.71434	-0.54379	4.17393	0	2	0	-0.195154	-0.0287719	17.0844	3.24181	18.6518	12.2634
504	2014		-0.249091	1	0	0	71	1.095	14.9415	-0.969051		-0.933613	1.73841	-0.522584	4.10611	0	2	0	-0.178701	-0.0681728	16.7264	3.24181	18.4883	12.025
504	2015	8.74981	-0.175406	1	0	0	71	1.085	14.8906	-0.885741		-0.717748	1.77677	-0.550295	3.89853	0	2	0	-0.125663	0.111685	16.4088	3.24181	18.6277	13.2634
504	2016		0.095945	1	0	0	71	1.08	14.7803	-0.799274	13.8155	-0.766897	1.76889	-0.499395	4.09067	0	2	0	-0.112545	-0.307625	18.0239	3.24181	19.5226	12.5409
504	2017	7.17586	-0.089554	1	0	0	71	1.08	15.0977	-0.205373	11.5712	-0.192691	1.71124	-0.231018	4.2419	0	2	0	-0.079303	-0.381688	18.0261	3.24181	19.8194	12.2223
504	2018	8.5418	-0.111028	1	0	0	71	1.078	15.3518	-0.0869692	12.9692	-0.37265	1.67358	-0.300023	4.23671	0	2	0	-0.224304	-0.37748	18.3734	3.24181	19.6532	12.1024
504	2019		0.068085	1	0	0	71	1.076	15.6537	-0.145578	15.1175	-0.349076	1.68291	-0.256689	4.23671	0	2	0	-0.054131	-0.556081	18.7145	3.24181	19.4065	11.8594
504	2020		0.026316	1	0	0	71	1.038	15.7711	-0.282012	14.9156	-0.305689	1.7567	-0.329403	4.31669	0	2	0	-0.0232379	-0.276824	18.9835	3.24181	20.1363	11.8474
504	2021	5.79078	-0.05021	1	0	0	71	1.077	16.0424	-0.281883	16.6863	-0.57675	1.61307	-0.48186	4.35914	0	2	0	-0.013222	-0.183132	18.8693	3.24181	20.3062	11.9776
506	2009		0.067743	0	1	0	9	1.122	16.4474	-0.926953	16.1244	-0.90938	1.89352	-0.451781	4.31308	1	0	0	0	-0.220502	20.7305	3.85206	21.9789
506	2010	1.8024	0.051467	0	1	0	9	1.123	16.7547	-0.834375		-0.730164	1.73352	-0.657061	4.275	1	0	0	0	-0.195598	20.9028	3.85206	22.428
506	2011	7.28813	0.037159	0	1	0	9	1.109	16.9768	-0.959411		-0.939797	1.65908	-0.602055	4.24075	1	0	0	-0.0329272	-0.239809	21.0062	3.85376	22.515	13.1062
506	2012	5.48055	0.059874	0	1	0	9	1.098	17.0183	-0.714033	13.6647	-0.593249	1.70094	-0.538782	4.275	1	0	0	-0.043885	-0.368168	20.7915	3.85376	22.3623	12.8117
506	2013	3.06369	0.0518	0	1	0	9	1.096	17.1002	-0.945671		-0.797177	1.71434	-0.54379	4.22406	1	0	0	-0.118964	-0.797248	20.6259	3.39853	21.9411	12.6644
506	2014		-0.088363	0	1	0	9	1.087	17.1369	-0.969051	12.0703	-0.933613	1.73841	-0.522584	4.25731	1	0	0	-0.113626	-0.663567	19.6937	3.39853	21.877	12.8634
506	2015	3.34898	0.001792	0	1	0	9	1.07951	16.9977	-0.885741		-0.717748	1.77677	-0.550295	4.25972	1	0	0	-0.105599	-0.645707	21.051	3.22207	21.8988	13.6126
506	2016	4.30568	0.003061	0	1	0	9	1.076	16.9682	-0.799274		-0.766897	1.76889	-0.499395	4.24649	1	0	0	-0.115949	-0.670416	20.5152	3.22207	21.8957	12.8256
506	2017	4.52586	-0.18663	0	1	0	9	1.0736	17.0851	-0.205373		-0.192691	1.71124	-0.231018	4.25235	1	0	0	-0.103377	-0.550554	20.4607	3.22207	21.6594	12.7759
506	2018	2.67589	0.011787	0	1	0	9	1.064	17.1897	-0.0869692		-0.37265	1.67358	-0.300023	4.16992	1	0	0	-0.0929589	-0.579922	20.023	3.22207	21.6515	12.7943
506	2019	3.12335	-0.012259	0	1	0	9	1.055	17.2067	-0.145578	16.5236	-0.349076	1.68291	-0.256689	4.12923	1	0	0	-0.0831599	-0.53997	20.0604	3.22207	21.6864	12.7623
506	2020	3.8898	-0.209098	0	1	0	9	1.036	17.2812	-0.282012	16.6113	-0.305689	1.7567	-0.329403	4.04952	1	0	0	-0.0664058	-0.28359	19.8677	3.22207	21.5648	12.5137
506	2021	4.91512	-0.081305	0	1	0	9	1.083	17.631	-0.281883	11.2156	-0.57675	1.61307	-0.48186	4.08379	1	0	0	-0.0413617	-0.271642	20.625	3.22207	21.248	12.6811
507	2009	1.70628	0.057235	1	0	0	52	1.097	17.928	-0.926953	16.0554	-0.90938	1.89352	-0.451781	4.17285	1	0	0	-0.00683936	-1.31002	19.8336	2.79728	21.2714
507	2010	0.845447	0.115568	1	0	0	52	1.124	18.1786	-0.834375	14.2369	-0.730164	1.73352	-0.657061	4.09701	1	0	0	-0.0311925	-1.52295	19.7324	2.79728	21.3221
507	2011	0.878813	0.086275	1	0	0	52	1.1	18.3297	-0.959411	14.2464	-0.939797	1.65908	-0.602055	4.13645	1	0	0	-0.0585988	-0.740593	19.9338	2.79728	21.9529	12.9232
507	2012	3.30982	0.042921	1	0	0	52	1.082	18.4046	-0.714033	15.9003	-0.593249	1.70094	-0.538782	4.23454	1	0	0	-0.0543137	-0.826679	20.2992	3.22127	21.9874	12.6173
507	2013	1.83695	0.023178	1	0	0	52	1.085	18.5069	-0.945671	15.9692	-0.797177	1.71434	-0.54379	4.25929	1	0	0	-0.0617509	-1.03624	20.9788	3.24337	22.0919	13.1472
507	2014	1.9666	0.003158	1	0	0	52	1.078	18.4976	-0.969051	16.6448	-0.933613	1.73841	-0.522584	4.25901	1	0	0	-0.0486557	-0.679797	21.4836	3.25154	22.4022	13.7286
507	2015	1.54382	0.014714	1	0	0	52	1.07996	18.4405	-0.885741	17.0268	-0.717748	1.77677	-0.550295	4.22435	1	0	0	-0.051587	-0.715648	21.4277	3.25154	22.4225	14.2583
507	2016	1.81366	0.021014	1	0	0	52	1.07504	18.3746	-0.799274	17.3881	-0.766897	1.76889	-0.499395	4.23338	1	0	0	-0.0445791	-0.713272	21.3117	3.25154	22.4672	12.8197
507	2017	2.21422	0.028042	1	0	0	52	1.07543	18.4306	-0.205373	17.783	-0.192691	1.71124	-0.231018	4.21079	1	0	0	-0.0449294	-0.738954	21.3442	3.25154	22.5016	13.7567
507	2018	1.62101	0.028223	1	0	0	52	1.068	18.4976	-0.0869692	17.9757	-0.37265	1.67358	-0.300023	4.22508	1	0	0	-0.0375471	-0.648354	21.6845	3.25154	22.6461	13.1375
507	2019	0.535621	0.026706	1	0	0	52	1.062	18.4599	-0.145578	17.6285	-0.349076	1.68291	-0.256689	4.25049	1	0	0	-0.0272376	-0.944896	21.9238	3.38912	22.9479	12.6392
507	2020	1.66212	0.021318	1	0	0	52	1.023	18.4405	-0.282012	17.8887	-0.305689	1.7567	-0.329403	4.17623	1	0	0	-0.127913	-0.570876	21.9861	3.38912	23.326	12.5307
507	2021	1.6676	0.029647	1	0	0	52	1.08	18.6675	-0.281883	17.9194	-0.57675	1.61307	-0.48186	4.31735	1	0	0	-0.155259	-0.539505	22.5766	3.40053	23.5968	12.7601
509	2009		-0.071693	1	0	0	76	1.145	14.698	-0.926953	10.5966	-0.90938	1.89352	-0.451781	4.25618	0	0	3	-0.167872	0.0240837	20.1725	3.22565	20.2024
509	2010		0.012246	1	0	0	76	1.151	15.0001	-0.834375	14.7075	-0.730164	1.73352	-0.657061	4.17408	0	0	3	-0.147288	0.0103809	19.8252	3.22565	20.2925
509	2011		-0.235758	1	0	0	76	1.15	15.3784	-0.959411	11.5305	-0.939797	1.65908	-0.602055	4.177	0	0	3	-0.176069	0.209475	19.7222	3.22565	20.0499	12.713
509	2012		-0.206134	1	0	0	76	1.126	15.5929	-0.714033	14.2142	-0.593249	1.70094	-0.538782	4.21464	0	0	3	-0.194764	0.384811	19.5327	3.22565	19.927	12.8409
509	2013		0.021647	0	1	0	76	1.1	15.6807	-0.945671	12.6115	-0.797177	1.71434	-0.54379	3.93866	0	0	3	-0.0304262	-0.107328	19.4215	3.20963	20.4127	13.0419
509	2014	6.80349	-0.087706	0	1	0	76	1.085	15.7643	-0.969051	13.7249	-0.933613	1.73841	-0.522584	3.9631	0	0	3	0	-0.0198671	19.2386	3.18346	20.2565	13.6064
509	2015	6.2108	0.034955	0	1	0	76	1.079	15.4484	-0.885741	18.7638	-0.717748	1.77677	-0.550295	4.00879	0	0	3	-0.000126012	-0.0602416	18.9907	3.18346	20.1576	13.7389
509	2016	9.65012	-0.219049	0	1	0	76	1.078	15.411	-0.799274	13.7724	-0.766897	1.76889	-0.499395	4.12066	0	0	3	0	-0.0682488	18.1829	3.18346	19.6503	12.977
509	2017		0.040606	0	1	0	76	1.081	15.7342	-0.205373		-0.192691	1.71124	-0.231018	4.13756	0	0	3	0	-0.118655	21.5301	3.18346	19.5358	12.5501
509	2018	11.712	-0.245957	0	1	0	76	1.08	16.0119	-0.0869692	14.4651	-0.37265	1.67358	-0.300023	4.14123	0	0	3	0	-0.0760563	20.9131	3.18346	19.1482	12.9276
509	2019	9.22568	-0.787066	0	1	0	76	1.075	16.102	-0.145578	12.5863	-0.349076	1.68291	-0.256689	3.89039	0	0	3	0	0.481461	18.0657	3.18346	18.8718	12.6402
509	2020		0.048246	0	1	0	76	1.038	16.2751	-0.282012	18.3279	-0.305689	1.7567	-0.329403	3.97556	0	0	3	0	-0.797424	17.7292	3.18346	19.425	12.5078
509	2021		-0.002855	0	1	0	76	1.082	16.5034	-0.281883	12.34	-0.57675	1.61307	-0.48186	4.08109	0	0	3	-0.121832	-0.477746	19.5011	3.13897	20.1699	12.1437
510	2009	3.30958	0.00266	0	1	0	24	1.145	14.698	-0.926953	17.5914	-0.90938	1.89352	-0.451781	4.29769	0	0	3	-0.0404137	-0.528886	21.5492	1.63705	21.7565
510	2010	1.01138	0.034368	0	1	0	24	1.151	15.0001	-0.834375	17.1353	-0.730164	1.73352	-0.657061	4.28607	0	0	3	-0.0367822	-0.666692	21.7175	1.63705	21.607
510	2011	4.63305	-0.049223	0	1	0	24	1.15	15.3784	-0.959411	17.2374	-0.939797	1.65908	-0.602055	4.29919	0	0	3	-0.0450873	-0.644536	21.6738	1.63705	21.5777	12.7035
510	2012	4.26756	0.001878	0	1	0	24	1.126	15.5929	-0.714033	16.7877	-0.593249	1.70094	-0.538782	4.29442	0	0	3	-0.0350191	-0.675301	21.4992	1.63705	21.5562	12.6769
510	2013	3.22085	-0.103768	1	0	0	24	1.1	15.6807	-0.945671	17.3459	-0.797177	1.71434	-0.54379	4.25121	0	0	3	-0.0403586	-0.715986	21.4192	1.63705	21.333	13.0048
510	2014	2.42213	-0.081085	1	0	0	24	1.085	15.7643	-0.969051	17.2717	-0.933613	1.73841	-0.522584	4.23613	0	0	3	-0.0400619	-0.581296	21.4422	1.42552	21.3111	13.1588
510	2015		0.004238	1	0	0	24	1.079	15.4484	-0.885741	16.6777	-0.717748	1.77677	-0.550295	4.25106	0	0	3	-0.0426257	-0.725577	21.2057	2.30259	21.155	13.0868
510	2016	2.32837	0.041099	0	1	0	24	1.078	15.411	-0.799274	16.503	-0.766897	1.76889	-0.499395	4.08833	0	0	3	-0.0484531	-1.02485	21.1512	2.30259	21.0009	12.7953
510	2017	3.06501	0.028177	0	1	0	24	1.081	15.7342	-0.205373	16.3367	-0.192691	1.71124	-0.231018	3.90399	0	0	3	-0.0414576	-0.876849	21.2703	2.56879	21.1287	12.2253
510	2018	1.23496	0.069295	0	1	0	24	1.08	16.0119	-0.0869692	16.3522	-0.37265	1.67358	-0.300023	4.09668	0	0	3	-0.0440637	-1.03209	21.4505	2.56879	21.1153	11.6224
510	2019	2.08145	0.040193	0	1	0	24	1.075	16.102	-0.145578	16.9233	-0.349076	1.68291	-0.256689	4.21612	0	0	3	-0.0387762	-1.05586	21.5644	2.56879	21.1995	11.5845
510	2020	0.82629	0.041525	0	1	0	24	1.038	16.2751	-0.282012	16.8624	-0.305689	1.7567	-0.329403	4.22567	0	0	3	-0.0326761	-0.923391	21.5149	2.30757	21.3221	11.6847
510	2021	-0.806194	0.139461	0	1	0	24	1.082	16.5034	-0.281883	16.908	-0.57675	1.61307	-0.48186	4.25944	0	0	3	-0.0258913	-0.983438	21.8146	2.17702	21.5026	11.6179
513	2009	0.878382	0.164447	0	1	0	25	1.097	17.928	-0.926953	16.2805	-0.90938	1.89352	-0.451781	4.26704	1	0	0	-0.0831556	-1.2458	21.6772	3.26614	21.8611
513	2010	-0.547737	0.123564	0	1	0	25	1.124	18.1786	-0.834375	17.0895	-0.730164	1.73352	-0.657061	4.27555	1	0	0	-0.0756507	-1.27542	21.7264	3.26614	22.0207
513	2011	-1.72043	0.084251	0	1	0	25	1.1	18.3297	-0.959411	17.9758	-0.939797	1.65908	-0.602055	4.24935	1	0	0	-0.0612405	-1.06214	21.8748	3.26614	22.2493	12.5042
513	2012	0.647209	0.084353	0	1	0	25	1.082	18.4046	-0.714033	18.2479	-0.593249	1.70094	-0.538782	4.28441	1	0	0	-0.056254	-0.831205	22.0953	3.26614	22.4514	12.5879
513	2013	0.583746	0.079803	0	1	0	25	1.085	18.5069	-0.945671	18.1682	-0.797177	1.71434	-0.54379	4.31107	1	0	0	-0.0511744	-0.796215	22.2534	3.26614	22.6058	12.6092
513	2014	1.02891	0.075812	0	1	0	25	1.078	18.4976	-0.969051	18.7108	-0.933613	1.73841	-0.522584	4.30972	1	0	0	-0.050744	-0.818792	22.436	3.63416	22.7111	12.6213
513	2015	-0.7094	0.081654	0	1	0	25	1.07996	18.4405	-0.885741	19.3582	-0.717748	1.77677	-0.550295	4.22259	1	0	0	-0.0459173	-0.905019	22.6134	3.60223	22.8127	13.3473
513	2016	-1.42132	0.07882	0	1	0	25	1.07504	18.3746	-0.799274	19.3615	-0.766897	1.76889	-0.499395	4.25632	1	0	0	-0.0389217	-1.12346	22.7582	3.53223	23.0746	12.9222
513	2017	-6.49558	0.282286	0	1	0	25	1.07543	18.4306	-0.205373	19.0301	-0.192691	1.71124	-0.231018	4.31815	1	0	0	-0.0233454	-1.22628	22.867	3.53223	23.4896	12.8651
513	2018	-4.1204	0.067769	0	1	0	25	1.068	18.4976	-0.0869692	20.0703	-0.37265	1.67358	-0.300023	4.21124	1	0	0	-0.020114	-1.12035	22.9049	3.53252	23.5797	13.0299
513	2019	-3.81164	0.081305	0	1	0	25	1.062	18.4599	-0.145578	19.5603	-0.349076	1.68291	-0.256689	4.2676	1	0	0	-0.0186753	-1.14838	22.9623	3.53223	23.6136	12.9371
513	2020	-3.70354	0.103509	0	1	0	25	1.023	18.4405	-0.282012	19.8848	-0.305689	1.7567	-0.329403	4.36475	1	0	0	-0.0166244	-1.086	23.0766	3.52164	23.7486	13.0953
513	2021	-2.66841	0.087257	0	1	0	25	1.08	18.6675	-0.281883	19.8464	-0.57675	1.61307	-0.48186	4.38925	1	0	0	-0.0163733	-1.02078	23.2135	3.50766	23.8323	13.195
514	2009	3.25598	0.044047	1	0	0	66	1.149	13.5558	-0.926953	16.4517	-0.90938	1.89352	-0.451781	4.34769	0	0	3	-0.178663	-1.01029	19.9338	4.15638	21.9732
514	2010	1.22707	0.035593	1	0	0	66	1.171	14.0328	-0.834375	16.5969	-0.730164	1.73352	-0.657061	4.36526	0	0	3	-0.1251	-0.761402	20.4775	4.15638	22.2515
514	2011	4.7346	0.042746	1	0	0	66	1.164	14.8874	-0.959411	17.9481	-0.939797	1.65908	-0.602055	4.41219	0	0	3	-0.102522	-0.784324	20.6184	4.15638	22.3815	12.7677
514	2012	4.80035	0.00437	1	0	0	66	1.136	15.4871	-0.714033	17.2628	-0.593249	1.70094	-0.538782	4.33572	0	0	3	-0.0747893	-0.595217	20.2261	4.15622	22.6358	12.5316
514	2013	2.38294	0.011929	1	0	0	66	1.123	15.7426	-0.945671	17.1987	-0.797177	1.71434	-0.54379	4.32055	0	0	3	-0.0615201	-0.528046	20.6439	4.1523	22.7593	12.5792
514	2014		0.013838	1	0	0	66	1.109	16.0713	-0.969051	15.0854	-0.933613	1.73841	-0.522584	4.33768	0	0	3	-0.0562635	-0.569819	21.3896	4.14456	22.7761	13.1357
514	2015	2.36979	-0.013679	1	0	0	66	1.11	15.8233	-0.885741	15.0166	-0.717748	1.77677	-0.550295	4.33073	0	0	3	-0.0552442	-0.602121	20.8674	4.14615	22.7193	13.8104
514	2016	1.92396	0.011755	1	0	0	66	1.107	15.6521	-0.799274	15.2349	-0.766897	1.76889	-0.499395	4.31468	0	0	3	-0.0568932	-0.715225	20.3415	4.14615	22.6073	13.2978
514	2017	0.795867	0.015616	1	0	0	66	1.093	15.7117	-0.205373	14.9341	-0.192691	1.71124	-0.231018	4.33834	0	0	3	-0.0532521	-0.794221	20.7633	4.14615	22.5654	13.1662
514	2018	0.06597	0.00662	1	0	0	66	1.06	15.8826	-0.0869692	17.2231	-0.37265	1.67358	-0.300023	4.31655	0	0	3	-0.046356	-0.749127	20.1072	4.14615	22.6058	12.3319
514	2019	0.763995	0.041796	1	0	0	66	1.063	15.9431	-0.145578	16.8389	-0.349076	1.68291	-0.256689	4.32889	0	0	3	-0.0422449	-0.854427	20.579	4.14615	22.5951	12.2919
514	2020	4.10738	0.017689	1	0	0	66	1.039	16.0581	-0.282012	16.6919	-0.305689	1.7567	-0.329403	4.32374	0	0	3	-0.0319717	-0.69686	20.2517	4.14615	22.7567	12.1435
514	2021	1.49389	0.02412	1	0	0	66	1.083	16.3332	-0.281883	16.4054	-0.57675	1.61307	-0.48186	4.33139	0	0	3	-0.0254317	-0.651913	20.8946	4.14615	22.8503	12.1107
516	2009	0.684583	0.032674	0	1	0	76	1.136	13.6418	-0.926953		-0.90938	1.89352	-0.451781	4.25291	0	0	3	-0.0481666	-0.492058	21.5643	3.03783	21.6112
516	2010	0.550504	0.056245	0	1	0	76	1.146	14.0063	-0.834375		-0.730164	1.73352	-0.657061	4.19976	0	0	3	-0.0416599	-0.5022	21.65	3.03783	21.7202
516	2011	2.27168	0.040461	0	1	0	76	1.139	14.1972	-0.959411	11.8894	-0.939797	1.65908	-0.602055	4.24032	0	0	3	-0.0775606	-0.439332	21.9406	3.03783	21.8707	13.1409
516	2012	1.31966	0.030509	0	1	0	76	1.129	14.2075	-0.714033	13.3817	-0.593249	1.70094	-0.538782	4.23483	0	0	3	-0.0645641	-0.398143	21.9478	3.03783	22.0125	12.854
516	2013	0.956875	0.033648	0	1	0	76	1.11	14.515	-0.945671	15.1116	-0.797177	1.71434	-0.54379	4.18052	0	0	3	-0.087669	-0.438764	21.9946	3.03783	22.007	13.0228
516	2014	1.47283	0.099697	0	1	0	76	1.097	14.8222	-0.969051	15.2098	-0.933613	1.73841	-0.522584	4.1999	0	0	3	-0.0874256	-0.60636	22.08	3.03783	21.9789	13.4568
516	2015	-2.50139	0.045356	0	1	0	76	1.07854	14.9306	-0.885741	15.3881	-0.717748	1.77677	-0.550295	4.22946	0	0	3	-0.102898	-0.984607	22.0843	2.9381	22.3929	14.007
516	2016	-0.718696	0.036235	0	1	0	76	1.076	14.9124	-0.799274	15.06	-0.766897	1.76889	-0.499395	4.2532	0	0	3	-0.0971653	-0.993728	22.0921	2.9381	22.4389	13.264
516	2017	0.174677	0.033738	0	1	0	76	1.08	15.2054	-0.205373	15.0546	-0.192691	1.71124	-0.231018	4.27583	0	0	3	-0.097087	-0.974095	22.1243	2.9381	22.4863	12.8808
516	2018	1.65054	0.307032	0	1	0	76	1.083	15.489	-0.0869692	14.4737	-0.37265	1.67358	-0.300023	4.2312	0	0	3	-0.0742496	-1.56338	21.4359	2.9381	22.7125	12.9405
516	2019	2.43154	-0.041127	0	1	0	76	1.06	15.4454	-0.145578	14.6796	-0.349076	1.68291	-0.256689	4.21818	0	0	3	-0.0611044	-0.689281	20.7142	2.9381	23.0259	12.793
516	2020	3.62201	0.002873	0	1	0	76	1.022	15.513	-0.282012	18.2148	-0.305689	1.7567	-0.329403	4.19585	0	0	3	-0.0585596	-0.536376	21.1976	2.9381	23.2165	12.9908
516	2021	3.08493	-0.063448	0	1	0	76	1.065	15.8121	-0.281883	16.6347	-0.57675	1.61307	-0.48186	4.22083	0	0	3	-0.0532267	-0.511247	21.7952	3.39249	23.311	13.2996
517	2009		0.161848	0	1	0	66	1.089	16.7494	-0.926953	15.6293	-0.90938	1.89352	-0.451781	4.25263	1	0	0	0	-0.401719	21.4122	4.35697	22.3367
517	2010	5.81434	0.034338	0	1	0	66	1.119	17.0503	-0.834375		-0.730164	1.73352	-0.657061	4.31468	1	0	0	0	-0.308407	20.9464	4.35697	22.6946
517	2011	6.181	0.039198	0	1	0	66	1.09	17.2463	-0.959411	16.3019	-0.939797	1.65908	-0.602055	4.32506	1	0	0	-0.000108009	-0.253277	21.2103	4.35697	23.0554	12.6686
517	2012	2.16566	0.039545	0	1	0	66	1.08	17.2559	-0.714033	12.5574	-0.593249	1.70094	-0.538782	4.31468	1	0	0	-0.000856349	-0.302633	21.4441	4.35697	23.0935	12.5664
517	2013	1.91631	0.055123	0	1	0	66	1.082	17.33	-0.945671	15.5511	-0.797177	1.71434	-0.54379	4.28565	1	0	0	-0.00114966	-0.503749	22.2584	4.35697	22.8311	12.3464
517	2014	2.26654	0.051517	0	1	0	66	1.076	17.385	-0.969051	15.3741	-0.933613	1.73841	-0.522584	4.39593	1	0	0	-0.00150412	-0.949031	21.9646	4.35697	22.515	12.3334
517	2015	0.125716	0.013015	0	1	0	66	1.07959	17.3622	-0.885741	15.3225	-0.717748	1.77677	-0.550295	4.40171	1	0	0	-0.00110461	-0.609974	20.8406	3.86974	22.7952	13.5229
517	2016	3.05417	0.013409	0	1	0	66	1.07551	17.333	-0.799274	15.532	-0.766897	1.76889	-0.499395	4.35208	1	0	0	-0.000773312	-0.402018	21.27	3.86974	23.1302	13.1271
517	2017	3.87799	0.041041	0	1	0	66	1.07764	17.4478	-0.205373	15.9325	-0.192691	1.71124	-0.231018	4.36755	1	0	0	-0.000703224	-0.387368	22.1735	3.86974	23.3035	12.5218
517	2018	6.05683	0.022543	0	1	0	66	1.071	17.5814	-0.0869692	17.217	-0.37265	1.67358	-0.300023	4.34627	1	0	0	-0.000418095	-0.218294	22.1015	3.86974	23.9137	12.9185
517	2019	2.36033	0.043884	0	1	0	66	1.068	17.6155	-0.145578	16.8948	-0.349076	1.68291	-0.256689	4.34989	1	0	0	-0.000348032	-0.184727	22.6198	3.86974	24.4121	12.557
517	2020	5.76667	0.026233	0	1	0	66	1.036	17.7053	-0.282012	18.4024	-0.305689	1.7567	-0.329403	4.36869	1	0	0	-0.000229027	-0.168905	23.1372	3.86974	24.9398	12.4753
517	2021	3.80061	0.013899	0	1	0	66	1.085	17.976	-0.281883	17.1665	-0.57675	1.61307	-0.48186	4.2895	1	0	0	-0.000208996	-0.195345	23.6237	3.86974	25.1469	12.425
518	2009		0.03101	0	0	0	25	1.124	17.3389	-0.926953		-0.90938	1.89352	-0.451781	4.2026	1	0	0	-0.0370043		19.0838
518	2010	1.39914	0.009664	0	0	0	25	1.127	17.6571	-0.834375	17.0952	-0.730164	1.73352	-0.657061	4.26028	1	0	0	-0.193067	-2.45847	19.1548	1.76302	20.6845
518	2011	4.17541	0.002528	0	1	0	25	1.11	17.8045	-0.959411	13.5823	-0.939797	1.65908	-0.602055	4.24563	1	0	0	-0.203629	-2.88503	19.3133	1.35841	20.6928	13.9554
518	2012	4.49139	0.015863	0	0	0	25	1.101	17.8192	-0.714033	15.0478	-0.593249	1.70094	-0.538782	4.24878	1	0	0	-0.203401	-2.40244	19.3856	1.35841	20.6322	13.503
518	2013	3.00485	-0.120917	0	0	0	25	1.096	17.8247	-0.945671	13.6304	-0.797177	1.71434	-0.54379	4.30082	1	0	0	-0.126859	-2.19277	19.1566	1.35841	20.5285	13.4989
518	2014	3.8792	-0.011229	0	0	0	25	1.087	17.848	-0.969051	12.5223	-0.933613	1.73841	-0.522584	4.22537	1	0	0	-0.133146	-2.13752	19.3013	1.35841	20.5224	13.7542
518	2015	5.65046	-0.13529	0	0	0	25	1.08533	17.8155	-0.885741	15.2127	-0.717748	1.77677	-0.550295	4.26507	1	0	0	-0.073455	-1.30704	19.2871	1.83258	20.5429	14.1921
518	2016	5.25809	0.005513	0	0	0	25	1.078	17.7454	-0.799274	8.51719	-0.766897	1.76889	-0.499395	4.23715	1	0	0	-0.0705952	-0.917965	19.6064	2.15176	20.7431	13.4641
518	2017	6.83392	0.011432	0	0	0	25	1.07153	17.8947	-0.205373	15.1593	-0.192691	1.71124	-0.231018	4.17038	1	0	0	-0.0502307	-1.29143	19.6621	2.63906	20.6528	12.793
518	2018	5.41917	-0.032096	0	0	0	25	1.067	18.0112	-0.0869692	14.9329	-0.37265	1.67358	-0.300023	4.20424	1	0	0	-0.0441201	-1.18503	19.7957	2.63906	20.6464	12.4503
518	2019	3.57404	0.019104	0	1	0	25	1.061	17.9586	-0.145578	16.3146	-0.349076	1.68291	-0.256689	4.13373	1	0	0	-0.0386992	-1.27656	19.8507	2.63906	20.6355	12.7176
518	2020	2.45845	0.033576	0	1	0	25	1.037	17.9791	-0.282012	15.7799	-0.305689	1.7567	-0.329403	4.12228	1	0	0	-0.035878	-1.78179	20.0409	2.63906	20.5297	13.3893
518	2021	3.36154	-0.047881	0	1	0	25	1.086	18.2062	-0.281883	15.6047	-0.57675	1.61307	-0.48186	4.0816	1	0	0	-0.0295957	-1.65635	19.6762	2.63906	20.4989	12.9759
519	2009	6.75847	0.005781	1	0	0	33	1.137	13.8303	-0.926953	15.6582	-0.90938	1.89352	-0.451781	4.22274	0	2	0	-0.053347	-1.15178	19.4881	3.02529	20.0577
519	2010	4.01045	0.023633	1	0	0	33	1.146	14.1978	-0.834375	15.1919	-0.730164	1.73352	-0.657061	4.25901	0	2	0	-0.0368424		19.6673
519	2011	5.05395	-0.023897	1	0	0	33	1.128	14.4544	-0.959411	14.8963	-0.939797	1.65908	-0.602055	4.2105	0	2	0	-0.0367553	-1.36175	19.668	3.07177	19.9725	12.6608
519	2012	7.45016	0.007373	1	0	0	33	1.113	14.6016	-0.714033	14.2201	-0.593249	1.70094	-0.538782	4.1996	0	2	0	-0.0363632	-1.37762	19.5261	3.07177	19.9767	13.0284
519	2013	0.236835	0.077167	1	0	0	33	1.101	14.7388	-0.945671	16.3226	-0.797177	1.71434	-0.54379	4.25049	0	2	0	-0.0258728	-1.32181	21.4558	3.58463	22.3166	12.7764
519	2014	1.00089	0.080628	1	0	0	33	1.095	14.9415	-0.969051	16.7509	-0.933613	1.73841	-0.522584	4.30542	0	2	0	-0.036331	-1.67283	21.4341	3.58463	22.3145	12.8175
519	2015	1.38487	0.043789	1	0	0	33	1.085	14.8906	-0.885741	17.2976	-0.717748	1.77677	-0.550295	4.29238	0	2	0	-0.0354241	-1.65013	21.1482	3.58463	22.3642	13.3596
519	2016	-0.081434	0.015138	1	0	0	33	1.08	14.7803	-0.799274	17.6332	-0.766897	1.76889	-0.499395	4.28607	0	2	0	-0.0589181	-1.2648	22.0585	3.5169	23.0554	13.6565
519	2017	-0.076457	0.012361	1	0	0	33	1.08	15.0977	-0.205373	17.0864	-0.192691	1.71124	-0.231018	4.23931	0	2	0	-0.0600632	-1.48606	22.2867	3.14845	22.9985	12.9511
519	2018	-2.58409	0.033357	1	0	0	33	1.078	15.3518	-0.0869692	17.6124	-0.37265	1.67358	-0.300023	4.1581	0	2	0	-0.0543337	-1.40371	22.3234	3.14845	23.0651	12.3778
519	2019	-1.58465	0.023178	1	0	0	33	1.076	15.6537	-0.145578	17.8689	-0.349076	1.68291	-0.256689	4.11887	0	2	0	-0.049206	-1.36107	22.395	3.13419	23.1212	12.1917
519	2020	-2.27714	0.022567	1	0	0	33	1.038	15.7711	-0.282012	18.8086	-0.305689	1.7567	-0.329403	4.22068	0	2	0	-0.0430996	-1.20421	22.5894	2.94286	23.2247	12.3984
519	2021	-1.00079	0.034591	1	0	0	33	1.077	16.0424	-0.281883	18.0765	-0.57675	1.61307	-0.48186	4.25135	0	2	0	-0.0357526	-1.02786	22.74	2.77071	23.3623	12.467
520	2009	5.45732	-0.064255	1	0	0	52	1.135	14.3608	-0.926953	16.8594	-0.90938	1.89352	-0.451781	4.284	0	2	0	-9.00071e-05	-0.196853	21.2657	3.30579	22.5686
520	2010	3.85156	0.00154	1	0	0	52	1.148	14.7684	-0.834375	17.0545	-0.730164	1.73352	-0.657061	4.18403	0	2	0	-0.00013102	-0.158017	21.5444	3.30579	22.7748
520	2011	6.14818	-0.100043	1	0	0	52	1.138	15.0271	-0.959411	17.7563	-0.939797	1.65908	-0.602055	4.20901	0	2	0	-9.69815e-05	-0.0265719	21.6634	3.28541	22.9003	13.084
520	2012	6.7457	-0.361305	1	0	0	52	1.113	14.9775	-0.714033	19.3494	-0.593249	1.70094	-0.538782	4.13324	0	2	0	-0.000136027	0.10333	21.469	3.28541	22.3815	13.0991
520	2013		-6.77605	1	0	0	52	1.101	15.1069	-0.945671	18.3886	-0.797177	1.71434	-0.54379	4.11284	0	2	0	0	2.15313	21.0265	3.28541	20.342	13.1242
520	2014		8.44139	1	0	0	52	1.097	15.275	-0.969051	17.1772	-0.933613	1.73841	-0.522584	4.10693	0	2	0	0	-0.283592	20.705	2.88424	20.0577	12.7273
520	2015	5.99705	0.239819	0	1	0	52	1.0885	15.3318	-0.885741	18.5448	-0.717748	1.77677	-0.550295	4.14504	0	2	0	0	-0.691145	20.4619	2.88424	20.0558	14.0016
520	2016	6.59329	0.01841	0	1	0	52	1.081	15.1864	-0.799274	15.3811	-0.766897	1.76889	-0.499395	4.12826	0	2	0	0	-0.700508	20.3837	2.88424	20.0846	14.3171
520	2017	4.29955	0.097552	0	1	0	52	1.078	15.3483	-0.205373	17.2939	-0.192691	1.71124	-0.231018	4.14535	0	2	0	0	-0.938442	20.5399	2.88424	20.0713	13.4815
520	2018	1.87168	0.097289	0	1	0	52	1.078	15.4791	-0.0869692	15.6735	-0.37265	1.67358	-0.300023	4.12713	0	2	0	0	-0.917769	20.5496	2.88424	20.2596	12.9072
520	2019	4.91298	0.051635	0	1	0	52	1.075	15.5588	-0.145578	15.2156	-0.349076	1.68291	-0.256689	4.16527	0	2	0	-0.00497336	-1.06978	20.4906	2.88424	20.2501	12.7012
520	2020	3.45744	0.016619	0	1	0	52	0.95	15.6441	-0.282012	14.5841	-0.305689	1.7567	-0.329403	4.13019	0	2	0	0	-1.09157	20.3879	2.88424	20.2676	12.4829
520	2021	1.95434	0.119403	0	1	0	52	1.129	15.9335	-0.281883	14.2378	-0.57675	1.61307	-0.48186	4.18098	0	2	0	0	-1.0312	20.6559	2.83732	20.5076	12.5692
523	2009	1.08069	0.012056	1	0	0	24	1.097	17.928	-0.926953	14.6429	-0.90938	1.89352	-0.451781	4.32612	1	0	0	-0.0607622	-0.948736	20.6902	3.81606	20.4475
523	2010	1.4484	0.015399	1	0	0	24	1.124	18.1786	-0.834375	15.4686	-0.730164	1.73352	-0.657061	4.31722	1	0	0	-0.0473054	-0.715203	20.9767	3.81606	20.6528
523	2011	2.32407	0.01203	1	0	0	24	1.1	18.3297	-0.959411	15.9003	-0.939797	1.65908	-0.602055	4.29729	1	0	0	-0.0277978	-1.06212	21.4391	3.56161	21.142	12.5073
523	2012	3.60331	0.010987	1	0	0	24	1.082	18.4046	-0.714033	16.1062	-0.593249	1.70094	-0.538782	4.31722	1	0	0	-0.0333314	-0.800697	21.8934	3.56161	21.333	12.7548
523	2013	2.48098	0.013143	1	0	0	24	1.085	18.5069	-0.945671	16.4964	-0.797177	1.71434	-0.54379	4.34238	1	0	0	-0.0238092	-0.541439	22.1311	3.56161	21.6396	13.3031
523	2014	3.47159	0.013271	1	0	0	24	1.078	18.4976	-0.969051	15.6537	-0.933613	1.73841	-0.522584	4.29374	1	0	0	-0.0191013	-0.442169	22.4113	3.56161	21.8252	12.9211
523	2015	3.23338	0.008405	1	0	0	24	1.07996	18.4405	-0.885741	16.3561	-0.717748	1.77677	-0.550295	4.29797	1	0	0	-0.016229	-0.374025	22.7475	3.5619	21.9846	13.5146
523	2016	4.41108	0.00935	1	0	0	24	1.07504	18.3746	-0.799274	16.9668	-0.766897	1.76889	-0.499395	4.31749	1	0	0	-0.0141142	-0.5587	23.0106	3.40253	22.1512	12.5988
523	2017	3.58172	0.007023	1	0	0	24	1.07543	18.4306	-0.205373	17.7642	-0.192691	1.71124	-0.231018	4.32691	1	0	0	-0.0121182	-0.481796	23.1923	3.40253	22.294	12.3236
523	2018	4.63516	-0.029572	1	0	0	24	1.068	18.4976	-0.0869692	17.3539	-0.37265	1.67358	-0.300023	4.29224	1	0	0	-0.00903269	-0.31167	22.4707	3.40253	22.5494	12.1705
523	2019	5.02926	-0.01529	1	0	0	24	1.062	18.4599	-0.145578	17.2353	-0.349076	1.68291	-0.256689	4.23483	1	0	0	-0.0100342	-0.233798	22.4718	3.43528	22.6987	12.5035
523	2020	7.3973	-1.39516	1	0	0	24	1.023	18.4405	-0.282012	17.5218	-0.305689	1.7567	-0.329403	4.3042	1	0	0	-0.0183727	0.671187	21.9218	3.43528	21.947	12.7706
523	2021		0.529853	1	0	0	24	1.08	18.6675	-0.281883	17.538	-0.57675	1.61307	-0.48186	4.09568	1	0	0	-0.0219563	-0.47463	21.6732	3.42946	21.7202	12.5212
524	2009	3.08009	-0.064999	1	0	0	68	1.097	17.928	-0.926953		-0.90938	1.89352	-0.451781	4.24363	1	0	0	-0.0511375	-1.41593	19.2129	3.61604	20.5101
524	2010	1.98323	0.009189	1	0	0	68	1.124	18.1786	-0.834375	15.0663	-0.730164	1.73352	-0.657061	4.24649	1	0	0	-0.0531097	-1.71065	19.4062	3.61604	20.4181
524	2011	2.03906	0.028582	1	0	0	68	1.1	18.3297	-0.959411	10.9696	-0.939797	1.65908	-0.602055	4.29333	1	0	0	-0.0523128	-1.74883	19.5536	3.61604	20.3892	12.303
524	2012	0.623558	0.041802	1	0	0	68	1.082	18.4046	-0.714033	10.9696	-0.593249	1.70094	-0.538782	4.30622	1	0	0	-0.0487628	-1.7269	19.6109	3.61604	20.4235	11.9562
524	2013	-1.06432	0.045218	1	0	0	68	1.085	18.5069	-0.945671	10.9696	-0.797177	1.71434	-0.54379	4.29429	1	0	0	-0.0451124	-1.83162	19.5734	3.61604	20.4501	11.6478
524	2014	2.50548	0.046564	1	0	0	68	1.078	18.4976	-0.969051	10.9696	-0.933613	1.73841	-0.522584	4.30622	1	0	0	-0.0422731	-1.23392	19.5253	3.61604	20.4761	11.8336
524	2015	0.111246	0.046514	1	0	0	68	1.07996	18.4405	-0.885741	10.9696	-0.717748	1.77677	-0.550295	4.27444	1	0	0	-0.0375233	-1.31106	19.5385	3.61604	20.5525	12.9588
524	2016	2.29663	0.035894	1	0	0	68	1.07504	18.3746	-0.799274		-0.766897	1.76889	-0.499395	4.31762	1	0	0	-0.036499	-1.31193	19.5285	3.61604	20.5643	12.7074
524	2017	-3.14472	0.041727	1	0	0	68	1.07543	18.4306	-0.205373	16.5033	-0.192691	1.71124	-0.231018	4.3116	1	0	0	-0.141141	-0.869307	22.5783	3.79346	22.2139	12.3597
524	2018	-3.03249	0.04756	1	0	0	68	1.068	18.4976	-0.0869692	16.1179	-0.37265	1.67358	-0.300023	4.35337	1	0	0	-0.144899	-0.838777	22.6802	3.79773	22.245	11.8212
524	2019	-2.21019	0.060548	1	0	0	68	1.062	18.4599	-0.145578	17.0627	-0.349076	1.68291	-0.256689	4.36717	1	0	0	-0.144357	-0.854638	22.7992	3.79773	22.2856	11.7148
524	2020	2.28752	-0.07438	1	0	0	68	1.023	18.4405	-0.282012	18.1708	-0.305689	1.7567	-0.329403	4.34963	1	0	0	-0.198993	-1.13524	21.3532	3.80933	21.9817	12.5161
524	2021	0.778694	-0.046091	1	0	0	68	1.08	18.6675	-0.281883	18.6002	-0.57675	1.61307	-0.48186	4.28262	1	0	0	-0.206556	-1.26015	21.1461	3.80933	21.8675	11.9716
525	2009	3.66453		1	0	0	24	1.124	17.3389	-0.926953		-0.90938	1.89352	-0.451781	4.33179	1	0	0		-0.222464		3.35026	22.0424
525	2010	3.54461		1	0	0	24	1.127	17.6571	-0.834375		-0.730164	1.73352	-0.657061	4.32334	1	0	0		-0.219955		3.35026	22.0316
525	2011	3.50029		0	1	0	24	1.11	17.8045	-0.959411		-0.939797	1.65908	-0.602055	4.21804	1	0	0		-0.477758		3.80109	22.758	12.8483
525	2012	3.81204		0	1	0	24	1.101	17.8192	-0.714033		-0.593249	1.70094	-0.538782	4.28055	1	0	0		-0.429974		3.80109	22.9337	13.0154
525	2013	2.27849		0	1	0	24	1.096	17.8247	-0.945671		-0.797177	1.71434	-0.54379	4.31201	1	0	0		-0.423192		3.80109	23.0554	13.0402
525	2014	1.88228		0	1	0	24	1.087	17.848	-0.969051		-0.933613	1.73841	-0.522584	4.28648	1	0	0		-0.460952		3.80109	23.0935	13.0998
525	2015	1.0487		0	1	0	24	1.08533	17.8155	-0.885741		-0.717748	1.77677	-0.550295	4.29374	1	0	0		-0.657126		3.80109	22.8359	13.2667
525	2016	0.825839		0	1	0	24	1.078	17.7454	-0.799274		-0.766897	1.76889	-0.499395	4.24707	1	0	0		-0.614898		3.94642	23.0841	12.9928
525	2017	0.753694		0	1	0	24	1.07153	17.8947	-0.205373		-0.192691	1.71124	-0.231018	4.26956	1	0	0		-0.60045		3.94642	23.2329	12.9033
525	2018	1.8499		0	1	0	24	1.067	18.0112	-0.0869692		-0.37265	1.67358	-0.300023	4.3486	1	0	0		-0.439977		3.94642	23.3185	12.7336
525	2019	2.02646		0	1	0	24	1.061	17.9586	-0.145578		-0.349076	1.68291	-0.256689	4.30676	1	0	0		-0.399848		3.82516	23.3479	12.7242
525	2020	3.50781		0	1	0	24	1.037	17.9791	-0.282012		-0.305689	1.7567	-0.329403	4.13964	1	0	0		-0.439963		3.80888	23.1656	13.0778
525	2021			0	1	0	24	1.086	18.2062	-0.281883		-0.57675	1.61307	-0.48186	3.98285	1	0	0		-0.0628769		3.44999	22.9964	13.0444
526	2009	5.60566	0.003779	0	1	0	75	1.123	15.8906	-0.926953		-0.90938	1.89352	-0.451781	4.23004	1	0	0	0	-1.50549	16.2922	3.22047	19.073
526	2010	3.51929	0.036178	0	1	0	75	1.139	16.2043	-0.834375		-0.730164	1.73352	-0.657061	4.19117	1	0	0	0	-1.68865	17.6091	2.90032	19.0782
526	2011	4.33597	0.02246	0	1	0	75	1.123	16.4827	-0.959411		-0.939797	1.65908	-0.602055	4.16418	1	0	0	-8.70266e-05	-1.5838	16.0106	2.90032	19.1038	12.0093
526	2012	6.84007	0.018087	0	0	1	75	1.114	16.5628	-0.714033		-0.593249	1.70094	-0.538782	4.14377	1	0	0	-7.49855e-05	-1.60269	17.9931	3.35061	19.1287	11.9691
526	2013	5.30205	-0.033609	0	0	1	75	1.11	16.6428	-0.945671		-0.797177	1.71434	-0.54379	4.18935	1	0	0	-6.59845e-05	-1.54152	16.1348	3.35061	19.1038	12.2695
526	2014	5.36677	0.010095	0	0	1	75	1.099	16.6891	-0.969051		-0.933613	1.73841	-0.522584	4.18556	1	0	0	0	-1.53715	16.7497	3.35061	19.1188	12.6114
526	2015	3.92329	-0.040184	0	0	1	75	1.09	16.6428	-0.885741		-0.717748	1.77677	-0.550295	4.17454	1	0	0	0	-0.56184	17.037	3.35061	19.6296	12.9103
526	2016	-2.92913	-0.029316	1	0	0	75	1.084	16.5692	-0.799274	15.9857	-0.766897	1.76889	-0.499395	4.02607	1	0	0	-0.632131	-0.0130822	20.9909	2.74663	21.9587	12.7611
526	2017		0.006298	1	0	0	75	1.081	16.6546	-0.205373	15.2441	-0.192691	1.71124	-0.231018	3.97237	1	0	0	-0.591342	-0.018442	21.757	2.74663	22.0014	12.0052
526	2018	2.6747	0.00281	1	0	0	75	1.083	16.744	-0.0869692	16.2612	-0.37265	1.67358	-0.300023	3.83838	1	0	0	-0.573923	-0.0209979	21.7855	2.74663	22.018	11.9013
526	2019	3.0132	0.003424	1	0	0	75	1.076	16.7756	-0.145578	16.2588	-0.349076	1.68291	-0.256689	4.15434	1	0	0	-0.581118	-0.025643	21.8192	2.74663	22.0042	11.5086
526	2020	3.95522	0.012169	0	0	0	75	1.033	16.831	-0.282012	18.9008	-0.305689	1.7567	-0.329403	4.21921	1	0	0	-0.598828	-0.0382794	21.6111	2.74663	21.9817	11.4392
526	2021	4.18288	-0.155571	0	0	0	75	1.08	17.1689	-0.281883	17.9713	-0.57675	1.61307	-0.48186	4.20886	1	0	0	-0.391626	-0.127791	21.6513	2.54475	21.9645	11.4077
528	2009	-0.588202	0.090688	1	0	0	33	1.139	14.17	-0.926953	18.2388	-0.90938	1.89352	-0.451781	4.27819	0	0	3	-0.04499	-0.561165	23.044	3.65558	22.9819
528	2010	-1.37279	0.083293	1	0	0	33	1.142	14.3887	-0.834375	18.2863	-0.730164	1.73352	-0.657061	4.34989	0	0	3	-0.0311378	-0.607401	23.4554	3.65558	23.6464
528	2011	4.37483	0.058284	1	0	0	33	1.123	14.6638	-0.959411	18.4836	-0.939797	1.65908	-0.602055	4.31174	0	0	3	-0.0326441	-0.52871	23.6069	3.55478	23.85	13.5638
528	2012	3.04527	0.012345	1	0	0	33	1.113	14.8968	-0.714033	19.0116	-0.593249	1.70094	-0.538782	4.35786	0	0	3	-0.0366547	-0.532846	23.2593	3.55478	23.8412	13.4707
528	2013	1.20616	0.014959	1	0	0	33	1.102	15.0042	-0.945671	19.125	-0.797177	1.71434	-0.54379	4.3631	0	0	3	-0.0380675	-0.548862	23.2557	3.55478	23.8234	13.3091
528	2014	1.55311	0.009286	1	0	0	33	1.085	15.2154	-0.969051	19.3016	-0.933613	1.73841	-0.522584	4.37764	0	0	3	-0.0339219	-0.577521	23.0548	3.55478	23.7582	13.5671
528	2015	1.30591	0.001019	1	0	0	33	1.081	15.4465	-0.885741	19.6798	-0.717748	1.77677	-0.550295	4.36894	0	0	3	-0.0324168	-0.574342	22.6188	3.55478	23.7388	13.9943
528	2016	0.880726	0.002311	1	0	0	33	1.073	15.3763	-0.799274	19.5564	-0.766897	1.76889	-0.499395	4.3495	0	0	3	-0.0336778	-0.561798	22.6699	3.55478	23.7486	13.0597
528	2017	1.49706	0.014879	1	0	0	33	1.071	15.5597	-0.205373	18.7171	-0.192691	1.71124	-0.231018	4.36157	0	0	3	-0.0316114	-0.54637	23.1449	3.55478	23.8006	12.9651
528	2018	1.86297	0.032083	1	0	0	33	1.068	15.6449	-0.0869692	19.0735	-0.37265	1.67358	-0.300023	4.42568	0	0	3	-0.0320832	-0.486499	23.6183	3.55478	23.989	13.0864
528	2019	1.359	0.03596	1	0	0	33	1.06	15.7357	-0.145578	19.5004	-0.349076	1.68291	-0.256689	4.4301	0	0	3	-0.028632	-0.450504	23.677	3.54587	24.1211	12.8472
528	2020	1.5244	0.039561	1	0	0	33	1.037	15.7673	-0.282012	20.1849	-0.305689	1.7567	-0.329403	4.43296	0	0	3	-0.0301747	-0.431195	23.8589	3.54587	24.2496	12.8751
528	2021	2.32865	0.025171	1	0	0	33	1.075	16.0314	-0.281883	20.0505	-0.57675	1.61307	-0.48186	4.41183	0	0	3	-0.0357412	-0.509548	24.0802	3.54616	24.4221	13.221
529	2009	1.87507	0.063146	1	0	0	12	1.097	17.928	-0.926953	17.5611	-0.90938	1.89352	-0.451781	4.1984	1	0	0	-0.16678	-1.21937	20.8074	3.89995	20.6518
529	2010	-0.329004	0.060771	1	0	0	12	1.124	18.1786	-0.834375	17.4491	-0.730164	1.73352	-0.657061	4.30596	1	0	0	-0.151409	-1.27787	20.9356	3.91562	20.7162
529	2011	0.70263	0.06332	1	0	0	12	1.1	18.3297	-0.959411	17.4213	-0.939797	1.65908	-0.602055	4.28096	1	0	0	-0.131013	-1.23111	21.051	3.91562	20.8276	12.7684
529	2012	3.54258	0.051198	1	0	0	12	1.082	18.4046	-0.714033	17.7462	-0.593249	1.70094	-0.538782	4.3108	1	0	0	-0.116434	-1.20914	21.1739	3.93554	20.9139	12.5198
529	2013	1.41651	0.061533	1	0	0	12	1.085	18.5069	-0.945671	18.0447	-0.797177	1.71434	-0.54379	4.31214	1	0	0	-0.104677	-1.22475	21.3362	3.93691	20.9933	12.4512
529	2014	-0.949243	0.104208	1	0	0	12	1.078	18.4976	-0.969051	17.8525	-0.933613	1.73841	-0.522584	4.30407	1	0	0	-0.0840318	-1.308	21.3525	3.93691	21.1085	12.9425
529	2015	-0.60929	0.051272	1	0	0	12	1.07996	18.4405	-0.885741	17.5498	-0.717748	1.77677	-0.550295	4.29661	1	0	0	-0.083424	-1.56987	21.3793	3.93691	21.0948	13.3241
529	2016	-0.431704	0.067765	1	0	0	12	1.07504	18.3746	-0.799274	17.3659	-0.766897	1.76889	-0.499395	4.275	1	0	0	-0.0738015	-1.53839	21.4496	3.94158	21.187	12.6642
529	2017	-4.5242	0.076302	1	0	0	12	1.07543	18.4306	-0.205373	17.2355	-0.192691	1.71124	-0.231018	4.28717	1	0	0	-0.0549801	-1.23169	21.5587	3.94158	21.4362	12.1528
529	2018	-3.1506	0.090766	1	0	0	12	1.068	18.4976	-0.0869692	17.2919	-0.37265	1.67358	-0.300023	4.30163	1	0	0	-0.0522148	-1.36194	21.6391	3.94158	21.47	11.9275
529	2019	-3.27515	0.111579	1	0	0	12	1.062	18.4599	-0.145578	17.4509	-0.349076	1.68291	-0.256689	4.27999	1	0	0	-0.0425265	-1.19811	21.8283	3.94158	21.6672	12.2221
529	2020	-4.89941	0.090507	1	0	0	12	1.023	18.4405	-0.282012	17.9582	-0.305689	1.7567	-0.329403	4.24348	1	0	0	-0.0282729	-0.793978	21.9455	3.94158	22.0397	12.2219
529	2021	-1.76214	0.081687	1	0	0	12	1.08	18.6675	-0.281883	18.3423	-0.57675	1.61307	-0.48186	4.16263	1	0	0	-0.0214893	-0.720619	22.0146	3.94158	22.273	12.0292
531	2009	3.21257	0.072164	1	0	0	41	1.097	17.928	-0.926953	17.4377	-0.90938	1.89352	-0.451781	4.29128	1	0	0	-0.0129322	-0.419648	21.7844	3.51333	22.559
531	2010	2.45483	0.042796	1	0	0	41	1.124	18.1786	-0.834375	15.1483	-0.730164	1.73352	-0.657061	4.29987	1	0	0	-0.0122265	-0.481134	21.8269	3.51333	22.5701
531	2011	1.84845	0.016238	1	0	0	41	1.1	18.3297	-0.959411	15.3948	-0.939797	1.65908	-0.602055	4.30838	1	0	0	-0.0123773	-0.418558	21.9276	3.2627	22.5935	12.0725
531	2012	1.00562	0.037314	1	0	0	41	1.082	18.4046	-0.714033	16.059	-0.593249	1.70094	-0.538782	4.33703	1	0	0	-0.00964233	-0.374693	21.8687	3.2627	22.7901	12.2051
531	2013	0.551652	0.044439	1	0	0	41	1.085	18.5069	-0.945671	15.8029	-0.797177	1.71434	-0.54379	4.29919	1	0	0	-0.00862613	-0.390483	21.9113	3.2627	22.8503	12.0567
531	2014	0.907922	0.105837	1	0	0	41	1.078	18.4976	-0.969051	15.6554	-0.933613	1.73841	-0.522584	4.30838	1	0	0	-0.0112217	-0.623854	22.2036	3.2627	22.7368	12.5183
531	2015	1.03621	0.058566	1	0	0	41	1.07996	18.4405	-0.885741	16.6103	-0.717748	1.77677	-0.550295	4.32585	1	0	0	-0.0114442	-0.637788	21.5234	3.2627	22.8479	12.8155
531	2016		0.063939	1	0	0	41	1.07504	18.3746	-0.799274	15.7694	-0.766897	1.76889	-0.499395	4.31509	1	0	0	-0.0132768	-0.627966	21.6923	3.2627	22.9414	12.1914
531	2017	1.74107	0.022003	1	0	0	41	1.07543	18.4306	-0.205373	16.4827	-0.192691	1.71124	-0.231018	4.30892	1	0	0	-0.0229627	-0.612921	21.8103	3.2627	22.9425	11.9965
531	2018	0.516232	0.009943	1	0	0	41	1.068	18.4976	-0.0869692	17.3558	-0.37265	1.67358	-0.300023	4.32572	1	0	0	-0.0202272	-0.530219	21.8608	3.2627	23.0554	11.7145
531	2019	0.648958	0.037325	1	0	0	41	1.062	18.4599	-0.145578	17.7848	-0.349076	1.68291	-0.256689	4.33951	1	0	0	-0.0188383	-0.506162	21.8953	3.2627	23.1743	11.909
531	2020	0.897626	0.065574	1	0	0	41	1.023	18.4405	-0.282012	18.1308	-0.305689	1.7567	-0.329403	4.33912	1	0	0	-0.0233618	-0.56653	21.9651	3.2627	23.3333	11.8838
531	2021	2.76597	0.011162	1	0	0	41	1.08	18.6675	-0.281883	18.8309	-0.57675	1.61307	-0.48186	4.33821	1	0	0	-0.0190024	-0.455672	22.0914	3.67858	23.4959	11.914
532	2009	3.1929	0.045714	1	0	0	81	1.097	17.928	-0.926953	16.7287	-0.90938	1.89352	-0.451781	4.26648	1	0	0	-0.110342	-1.66369	19.1167	2.30857	20.7431
532	2010	0.542737	0.019285	1	0	0	81	1.124	18.1786	-0.834375	14.9509	-0.730164	1.73352	-0.657061	4.34484	1	0	0	-0.0855285	-1.58174	19.3603	2.30857	20.9384
532	2011	2.89389	0.039258	1	0	0	81	1.1	18.3297	-0.959411	16.0529	-0.939797	1.65908	-0.602055	4.38115	1	0	0	-0.105663	-1.69549	19.1812	2.35802	20.7431	13.2372
532	2012	3.03994	0.062954	1	0	0	81	1.082	18.4046	-0.714033	15.4971	-0.593249	1.70094	-0.538782	4.27486	1	0	0	-0.125105	-1.98316	19.1285	2.59152	20.6897	12.6053
532	2013	2.30461	0.069031	1	0	0	81	1.085	18.5069	-0.945671	14.6732	-0.797177	1.71434	-0.54379	4.27123	1	0	0	-0.105502	-1.67498	19.2035	2.70203	20.8002	12.8929
532	2014	1.29433	0.041698	1	0	0	81	1.078	18.4976	-0.969051	14.3894	-0.933613	1.73841	-0.522584	4.27235	1	0	0	-0.143083	-1.54554	18.9672	2.70805	20.8186	13.1623
532	2015	2.7656	0.044456	1	0	0	81	1.07996	18.4405	-0.885741	16.2788	-0.717748	1.77677	-0.550295	4.25504	1	0	0	-0.167954	-1.00548	19.1734	2.69395	20.9221	13.5573
532	2016	1.99016	0.027668	1	0	0	81	1.07504	18.3746	-0.799274	16.6812	-0.766897	1.76889	-0.499395	4.23613	1	0	0	-0.0962763	-0.541017	19.5522	2.67346	21.3962	13.0733
532	2017	2.95759	0.027716	1	0	0	81	1.07543	18.4306	-0.205373	16.7262	-0.192691	1.71124	-0.231018	4.19147	1	0	0	-0.100591	-0.463759	19.9875	2.67346	21.5734	12.4717
532	2018	3.33406	0.025035	1	0	0	81	1.068	18.4976	-0.0869692	17.1155	-0.37265	1.67358	-0.300023	4.20065	1	0	0	-0.0796527	-0.451457	20.0892	2.67346	21.6711	12.2369
532	2019	3.15488	0.031329	1	0	0	81	1.062	18.4599	-0.145578	16.7605	-0.349076	1.68291	-0.256689	4.19946	1	0	0	-0.0775508	-0.512492	19.8853	2.67346	21.6515	12.0714
532	2020	1.75444	0.076185	1	0	0	81	1.023	18.4405	-0.282012	17.4031	-0.305689	1.7567	-0.329403	4.24978	1	0	0	-0.109317	-0.706461	20.0598	3.34815	21.5691	12.0337
532	2021	1.72108	0.071243	1	0	0	81	1.08	18.6675	-0.281883	17.9019	-0.57675	1.61307	-0.48186	4.284	1	0	0	-0.0845214	-0.665347	20.2626	3.34815	21.7493	11.8168
533	2009	3.28117	0.07516	0	1	0	36	1.097	17.928	-0.926953	17.7432	-0.90938	1.89352	-0.451781	4.25944	1	0	0	-0.0141638	-0.412133	21.7359	3.2068	21.6672
533	2010	3.53818	0.059482	0	1	0	36	1.124	18.1786	-0.834375	17.7485	-0.730164	1.73352	-0.657061	4.21597	1	0	0	-0.00140199	-0.5159	21.7642	3.2068	21.6029
533	2011	5.34175	0.031833	0	1	0	36	1.1	18.3297	-0.959411	17.392	-0.939797	1.65908	-0.602055	4.22537	1	0	0	-0.00251012	-0.620389	21.4276	3.21286	21.5163	13.3537
533	2013	0.582887	0.047887	0	1	0	36	1.085	18.5069	-0.945671	17.0469	-0.797177	1.71434	-0.54379	4.18281	1	0	0	-0.126524	-0.698307	21.5609	3.21767	22.0661	13.2683
533	2014		0.041	0	1	0	36	1.078	18.4976	-0.969051	16.8047	-0.933613	1.73841	-0.522584	4.25064	1	0	0	-0.122348	-0.726363	22.0833	3.21767	22.0868	13.4107
533	2015	0.846184	0.041274	0	1	0	36	1.07996	18.4405	-0.885741	16.4944	-0.717748	1.77677	-0.550295	4.26409	1	0	0	-0.08683	-0.710131	22.1416	3.21767	22.1512	13.8829
533	2016	1.62295	0.080334	0	0	0	36	1.07504	18.3746	-0.799274	16.3257	-0.766897	1.76889	-0.499395	4.2711	1	0	0	-0.0897847	-1.00099	22.1908	2.85474	21.905	13.5563
533	2017	3.86163	0.015261	0	0	0	36	1.07543	18.4306	-0.205373	17.9892	-0.192691	1.71124	-0.231018	4.23584	1	0	0	-0.139715	-0.691403	22.8355	2.85474	22.198	13.3632
533	2018	4.17089	-0.492713	0	0	0	36	1.068	18.4976	-0.0869692	15.5069	-0.37265	1.67358	-0.300023	4.2383	1	0	0	-0.114213	-0.473907	22.9808	2.85474	21.6355	13.4029
533	2019	2.68559	-0.004327	0	0	0	36	1.062	18.4599	-0.145578	15.6507	-0.349076	1.68291	-0.256689	4.05682	1	0	0	-0.117767	-0.460887	21.0408	2.85474	21.5862	12.9921
533	2020	3.19105	0.034975	0	0	0	36	1.023	18.4405	-0.282012	16.1469	-0.305689	1.7567	-0.329403	4.10973	1	0	0	-0.110947	-0.492837	21.1137	2.85474	21.6153	12.8689
533	2021	3.75953	-0.008565	0	0	0	36	1.08	18.6675	-0.281883	16.8413	-0.57675	1.61307	-0.48186	4.16091	1	0	0	-0.111551	-0.418903	21.1008	2.85474	21.5904	12.843
534	2009	0.01483	0.035788	0	1	0	25	1.097	17.928	-0.926953		-0.90938	1.89352	-0.451781	4.35273	1	0	0	-0.0119491	-0.668773	20.1324	2.92745	21.0159
534	2010	1.14933	0.03182	0	1	0	25	1.124	18.1786	-0.834375		-0.730164	1.73352	-0.657061	4.30298	1	0	0	-0.0221526	-0.767246	19.5551	2.92745	20.9221
534	2011	3.93973	0.010999	0	1	0	25	1.1	18.3297	-0.959411		-0.939797	1.65908	-0.602055	4.35889	1	0	0	-0.0198099	-0.660392	19.1099	2.93279	21.0084	12.9578
534	2012	3.40236	0.044177	0	1	0	25	1.082	18.4046	-0.714033		-0.593249	1.70094	-0.538782	4.29142	1	0	0	-5.0068e-06	-0.488629	20.2716	4.02696	21.8152	12.7238
534	2013	0.963496	0.047364	0	1	0	25	1.085	18.5069	-0.945671		-0.797177	1.71434	-0.54379	4.25646	1	0	0	-0.000545173	-0.51763	20.8387	4.02696	21.8864	12.4793
534	2014	1.12165	0.011831	0	1	0	25	1.078	18.4976	-0.969051		-0.933613	1.73841	-0.522584	4.32082	1	0	0	-0.000407063	-0.629613	20.082	4.02838	21.9732	12.6293
534	2015		0.011491	0	1	0	25	1.07996	18.4405	-0.885741	15.8463	-0.717748	1.77677	-0.550295	4.28013	1	0	0	-2.02656e-06	-0.701246	20.0136	3.95891	21.9142	13.1094
534	2016	2.56939	0.030363	0	1	0	25	1.07504	18.3746	-0.799274	16.6463	-0.766897	1.76889	-0.499395	4.31909	1	0	0	-0.028311	-0.907891	19.0869	3.95852	21.5819	12.8823
534	2017	1.17381	0.032032	0	1	0	25	1.07543	18.4306	-0.205373	16.1799	-0.192691	1.71124	-0.231018	4.21005	1	0	0	-0.0393346	-1.02548	19.3574	3.95661	21.6029	12.1674
534	2018	3.98181	0.016364	0	1	0	25	1.068	18.4976	-0.0869692	16.9179	-0.37265	1.67358	-0.300023	4.29101	1	0	0	-0.0404856	-0.89286	19.3702	3.95661	21.6788	11.7791
534	2019	3.52947	0.025199	0	1	0	25	1.062	18.4599	-0.145578	17.6278	-0.349076	1.68291	-0.256689	4.08665	1	0	0	-0.0863665	-0.615429	20.1231	3.74431	21.446	11.8321
534	2020	2.38005	0.032381	0	1	0	25	1.023	18.4405	-0.282012	18.4032	-0.305689	1.7567	-0.329403	4.09518	1	0	0	-0.0963964	-0.628352	20.1301	3.74431	21.4794	12.206
534	2021	3.05034	0.041971	0	1	0	25	1.08	18.6675	-0.281883	17.9033	-0.57675	1.61307	-0.48186	4.19645	1	0	0	-0.122275	-0.73241	20.3021	3.68537	21.4747	12.045
536	2010	-2.85925	0.099171	0	0	1	37	1.139	16.2043	-0.834375	17.6536	-0.730164	1.73352	-0.657061	4.3281	1	0	0	-0.0195784	-1.11717	21.8299	4.26858	22.273
536	2011	-2.72728	0.10129	0	0	1	37	1.123	16.4827	-0.959411	17.6396	-0.939797	1.65908	-0.602055	4.33113	1	0	0	-0.0208754	-1.31051	21.5038	4.25944	22.2384	12.5778
536	2012	-1.02939	0.062451	0	0	1	37	1.114	16.5628	-0.714033	17.5235	-0.593249	1.70094	-0.538782	4.27333	1	0	0	-0.00991499	-0.826036	21.3234	4.25944	22.4794	12.2643
536	2013	2.15857	0.054297	0	0	1	37	1.11	16.6428	-0.945671	18.201	-0.797177	1.71434	-0.54379	4.26956	1	0	0	-0.00630485	-0.479374	22.436	4.25944	22.9964	12.4576
536	2014	-0.390865	0.035842	0	0	1	37	1.099	16.6891	-0.969051	17.853	-0.933613	1.73841	-0.522584	4.29797	1	0	0	-0.00601805	-0.482233	22.6718	4.15309	23.0651	13.014
536	2015	-0.928519	0.022357	0	0	1	37	1.09	16.6428	-0.885741	18.4591	-0.717748	1.77677	-0.550295	4.2442	1	0	0	-0.00891156	-0.410956	22.4159	4.15309	22.9172	13.7026
536	2016	-3.12857	0.020098	0	0	1	37	1.084	16.5692	-0.799274	18.2793	-0.766897	1.76889	-0.499395	4.30474	1	0	0	-0.0152811	-1.17434	22.213	3.3562	23.6624	12.8892
536	2017	-0.734555	0.009443	0	0	1	37	1.081	16.6546	-0.205373	20.691	-0.192691	1.71124	-0.231018	4.24176	1	0	0	-0.0142328	-0.943541	22.3103	3.27223	23.7678	12.6633
536	2018	2.45377	-0.261189	0	0	1	37	1.083	16.744	-0.0869692	16.8983	-0.37265	1.67358	-0.300023	4.19404	1	0	0	-0.0151329	-0.502426	22.2313	3.27223	23.673	12.6153
536	2019	3.51637	-0.177294	0	0	1	37	1.076	16.7756	-0.145578	20.3125	-0.349076	1.68291	-0.256689	4.0427	1	0	0	-0.0190595	-0.412598	21.1113	3.23357	23.4043	13.3519
536	2020		0.050547	1	0	0	37	1.033	16.831	-0.282012	20.337	-0.305689	1.7567	-0.329403	4.05265	1	0	0	-0.0196029	-0.614299	21.5089	2.64547	23.2165	12.9692
536	2021	2.09859	-0.017807	1	0	0	37	1.08	17.1689	-0.281883	19.3387	-0.57675	1.61307	-0.48186	4.0476	1	0	0	-0.0200262	-0.627526	21.8264	2.61958	23.1656	12.7881
537	2009	4.9127	0.044484	1	0	0	66	1.165	15.6692	-0.926953		-0.90938	1.89352	-0.451781	4.32691	1	0	0	-0.000254008	-0.320004	20.7405	2.95439	21.7811
537	2010	2.82975	0.062756	1	0	0	66	1.174	15.9209	-0.834375		-0.730164	1.73352	-0.657061	4.27319	1	0	0	-0.000179009	-0.436216	21.1485	2.99673	21.7239
537	2011	2.41123	0.14278	1	0	0	66	1.164	16.1477	-0.959411		-0.939797	1.65908	-0.602055	4.30825	1	0	0	-7.70122e-05	-0.609365	21.1191	2.99673	21.8152	12.9537
537	2012	0.153504	0.131917	1	0	0	66	1.138	16.2665	-0.714033		-0.593249	1.70094	-0.538782	4.34381	1	0	0	-5.0068e-06	-0.618446	21.3002	2.99673	21.9111	12.7948
537	2013	-2.70003	0.132955	1	0	0	66	1.125	16.3727	-0.945671		-0.797177	1.71434	-0.54379	4.32267	1	0	0	-1.01328e-06	-0.688757	21.1203	3.03591	22.1464	12.8334
537	2014	3.09745	0.089735	1	0	0	66	1.1	16.4108	-0.969051		-0.933613	1.73841	-0.522584	4.33389	1	0	0	0	-0.731898	20.9726	3.03591	22.294	13.0037
537	2015	4.56474	0.030397	1	0	0	66	1.09304	16.2491	-0.885741		-0.717748	1.77677	-0.550295	4.31201	1	0	0	0	-0.419977	21.0904	3.03591	22.8027	13.4852
537	2016	5.81672	0.029276	1	0	0	66	1.091	16.1477	-0.799274	12.5058	-0.766897	1.76889	-0.499395	4.33742	1	0	0	0	-0.196783	22.0926	3.03591	23.6356	12.6648
537	2017	2.80845	0.031544	1	0	0	66	1.03641	16.2403	-0.205373	14.8851	-0.192691	1.71124	-0.231018	4.34536	1	0	0	-0.0126689	-0.142758	23.7979	4.33244	25.0082	12.6827
537	2018	3.61151	0.032946	1	0	0	66	1.036	16.3251	-0.0869692	17.8922	-0.37265	1.67358	-0.300023	4.34523	1	0	0	-0.0112065	-0.151596	24.0212	4.33244	25.054	12.3891
537	2019	4.39769	0.044942	1	0	0	66	1.048	16.1858	-0.145578	15.98	-0.349076	1.68291	-0.256689	4.33729	1	0	0	-0.00388853	-0.216503	23.8582	4.33244	24.9703	12.1499
537	2020	5.27137	0.029553	1	0	0	66	1.015	16.1764	-0.282012	16.4953	-0.305689	1.7567	-0.329403	4.35041	1	0	0	-0.0035252	-0.229675	23.7064	4.33244	25.0381	12.2439
537	2021	4.51181	-0.0167	1	0	0	66	1.066	16.4033	-0.281883	16.6524	-0.57675	1.61307	-0.48186	4.3352	1	0	0	0	-0.185674	23.5105	4.33244	25.1324	12.7869
538	2009	2.60941	0.101442	1	0	0	25	1.121	13.5983	-0.926953	17.2032	-0.90938	1.89352	-0.451781	4.30878	0	0	3	-0.0672066	-0.927453	22.6934	3.72618	22.5167
538	2010	1.95002	0.121359	1	0	0	25	1.123	14.1104	-0.834375	15.9984	-0.730164	1.73352	-0.657061	4.33729	0	0	3	-0.0175033	-0.863577	23.0334	3.72618	22.7554
538	2011	6.54743	0.1332	1	0	0	25	1.137	14.2873	-0.959411	17.5674	-0.939797	1.65908	-0.602055	4.33938	0	0	3	-0.0286978	-0.944382	23.1492	3.72618	22.9304	13.8169
538	2012	4.47533	0.148398	1	0	0	25	1.13	14.5581	-0.714033	17.9304	-0.593249	1.70094	-0.538782	4.27722	0	0	3	-0.022937	-1.0758	23.3397	3.72618	23.0935	13.9201
538	2013	2.66721	0.180224	1	0	0	25	1.121	14.7439	-0.945671	18.5666	-0.797177	1.71434	-0.54379	4.28717	0	0	3	-0.0184919	-1.20712	23.4842	3.72618	23.2805	13.9752
538	2014	-0.548563	0.152823	1	0	0	25	1.081	14.901	-0.969051	18.9363	-0.933613	1.73841	-0.522584	4.36284	0	0	3	-0.0161426	-1.17506	23.6579	3.72618	23.5144	14.3563
538	2015	-2.38075	0.142843	1	0	0	25	1.087	14.7112	-0.885741	18.7295	-0.717748	1.77677	-0.550295	4.29715	0	0	3	-0.0131328	-1.20815	23.7552	3.72618	23.6834	14.6046
538	2016	-1.27101	0.119207	1	0	0	25	1.087	14.5038	-0.799274	18.8576	-0.766897	1.76889	-0.499395	4.38002	0	0	3	-0.00999476	-1.03394	23.8328	3.72618	23.926	14.1518
538	2017	-0.390768	0.113078	0	0	0	25	1.095	14.6702	-0.205373	18.8701	-0.192691	1.71124	-0.231018	4.35002	0	0	3	-0.0120908	-1.06398	23.9143	3.72618	24.0447	14.2795
538	2018	-1.56746	0.108295	0	0	0	25	1.089	14.9094	-0.0869692	19.0188	-0.37265	1.67358	-0.300023	4.33677	0	0	3	-0.0107698	-1.06662	24.0082	3.72618	24.1377	14.1183
538	2019	-3.04002	0.084036	0	0	0	25	1.081	15.0302	-0.145578	19.8916	-0.349076	1.68291	-0.256689	4.30959	0	0	3	-0.0115798	-1.45777	24.1132	3.22446	24.6293	14.5653
538	2020	-4.212	0.099802	0	0	0	25	1.04	15.1798	-0.282012	19.6936	-0.305689	1.7567	-0.329403	4.24477	0	0	3	-0.0103474	-1.18546	24.2119	3.22446	24.7342	14.0036
538	2021	-2.18399	0.053475	0	0	0	25	1.073	15.3978	-0.281883	19.5144	-0.57675	1.61307	-0.48186	4.35195	0	0	3	-0.0142297	-1.32793	24.3171	3.22047	24.6803	14.1793
540	2009	4.72295		0	1	0	66	1.114	12.3477	-0.926953		-0.90938	1.89352	-0.451781	4.34146	0	0	3		-0.220847		3.71357	22.5622
540	2010	2.54795		0	1	0	66	1.128	12.6593	-0.834375		-0.730164	1.73352	-0.657061	4.34355	0	0	3		-0.164476		3.71357	23.241
540	2011	7.06187		0	1	0	66	1.15	13.0996	-0.959411		-0.939797	1.65908	-0.602055	4.36475	0	0	3		-0.146672		3.71357	23.6136	13.4862
540	2012	6.65613		0	1	0	66	1.136	13.4048	-0.714033		-0.593249	1.70094	-0.538782	4.39061	0	0	3		-0.106951		3.72642	23.9775	13.2415
540	2013	3.54268		0	1	0	66	1.125	13.628	-0.945671		-0.797177	1.71434	-0.54379	4.38826	0	0	3		-0.105632		3.71965	24.3206	13.2105
540	2014	2.59556		0	1	0	66	1.108	13.8898	-0.969051		-0.933613	1.73841	-0.522584	4.37084	0	0	3		-0.193523		3.67959	24.4937	13.3943
540	2015	1.9402		0	1	0	66	1.107	14.0161	-0.885741		-0.717748	1.77677	-0.550295	4.34588	0	0	3		-0.266445		3.73242	24.7378	14.9764
540	2016			0	1	0	66	1.10534	13.2533	-0.799274		-0.766897	1.76889	-0.499395	4.36297	0	0	3		-0.247046		3.80377	24.9888	13.9422
540	2017			0	1	0	66	1.102	13.6122	-0.205373		-0.192691	1.71124	-0.231018	4.41884	0	0	3		-0.193291		3.80421	25.4146	13.4548
540	2018			0	1	0	66	1.091	13.5414	-0.0869692		-0.37265	1.67358	-0.300023	4.34432	0	0	3		-0.214802		3.80999	25.3482	12.9094
540	2019	2.15427		0	1	0	66	1.083	13.3952	-0.145578		-0.349076	1.68291	-0.256689	4.39148	0	0	3		-0.1902		3.83233	25.5108	12.7244
540	2020	2.35632		0	1	0	66	1.045	13.5811	-0.282012		-0.305689	1.7567	-0.329403	4.37185	0	0	3		-0.170235		3.83233	25.6577	12.6118
540	2021	3.31698		0	1	0	66	1.081	13.8284	-0.281883		-0.57675	1.61307	-0.48186	4.29155	0	0	3		-0.0748346		3.83233	25.7667	12.5259
543	2009	2.43854	0.00987	1	0	0	41	1.129	14.2652	-0.926953	18.9799	-0.90938	1.89352	-0.451781	4.28055	0	2	0	-0.0332362	-0.685504	21.925	3.99893	23.1481
543	2010	2.44947	0.013382	1	0	0	41	1.146	14.7023	-0.834375	19.2135	-0.730164	1.73352	-0.657061	4.27694	0	2	0	-0.0322825	-0.543108	22.0541	3.99893	23.2649
543	2011	4.68197	-0.006149	1	0	0	41	1.135	14.9568	-0.959411	18.6084	-0.939797	1.65908	-0.602055	4.27972	0	2	0	-0.0317126	-0.404146	22.3623	3.99893	23.4179	12.8218
543	2012	3.60942	0.021826	1	0	0	41	1.121	15.1838	-0.714033	14.9713	-0.593249	1.70094	-0.538782	4.24835	0	2	0	-0.0298841	-0.400108	22.7573	3.99893	23.5682	12.5877
543	2013	0.420527	0.086925	1	0	0	41	1.104	15.3311	-0.945671	18.5188	-0.797177	1.71434	-0.54379	4.27819	0	2	0	-0.0279829	-0.610578	23.2544	3.75396	23.8052	12.4693
543	2014	0.379202	0.071028	1	0	0	41	1.092	15.4084	-0.969051	18.1551	-0.933613	1.73841	-0.522584	4.30095	0	2	0	-0.0259888	-0.786414	23.2779	3.75396	23.8588	12.8949
543	2015	-0.607656	0.086965	1	0	0	41	1.08712	15.3809	-0.885741	18.4652	-0.717748	1.77677	-0.550295	4.28634	0	2	0	-0.0257251	-0.855951	23.1479	3.75396	23.85	13.7185
543	2016	1.16159	0.044978	1	0	0	41	1.08693	15.3065	-0.799274	18.4794	-0.766897	1.76889	-0.499395	4.27667	0	2	0	-0.0208499	-0.796993	23.0873	3.75396	24.0228	13.2005
543	2017	2.33677	0.002987	1	0	0	41	1.08464	15.4951	-0.205373	18.1737	-0.192691	1.71124	-0.231018	4.30352	0	2	0	-0.0206416	-0.732354	23.2253	3.75396	24.0042	12.5686
543	2018	2.00016	0.022134	1	0	0	41	1.08	15.6535	-0.0869692	18.0916	-0.37265	1.67358	-0.300023	4.29483	0	2	0	-0.0257138	-0.689356	23.3197	3.75677	24.0871	12.3545
543	2019	1.06384	0.032188	1	0	0	41	1.075	15.7431	-0.145578	17.7207	-0.349076	1.68291	-0.256689	4.29647	0	2	0	-0.0232389	-0.808334	23.5016	4.00606	24.2167	12.1625
543	2020	1.06547	0.039438	1	0	0	41	1.039	15.8786	-0.282012	18.036	-0.305689	1.7567	-0.329403	4.29019	0	2	0	-0.0234938	-0.854274	23.5418	3.99083	24.2408	12.1871
543	2021	3.69583	-0.054087	1	0	0	41	1.083	16.1858	-0.281883	17.8195	-0.57675	1.61307	-0.48186	4.29442	0	2	0	-0.0322526	-0.529276	23.7693	4.00606	24.427	12.7177
544	2009	3.00876	0.078811	0	0	0	43	1.109	14.1139	-0.926953		-0.90938	1.89352	-0.451781	4.2962	0	2	0	-0.582168	-1.17211	19.4843	3.50195	20.4289
544	2010	-0.009409	0.073959	0	0	0	43	1.125	14.3939	-0.834375	13.7297	-0.730164	1.73352	-0.657061	4.23584	0	2	0	-0.378684	-0.891167	19.585	3.50195	20.7203
544	2011	3.94791	0.059532	0	0	0	43	1.119	14.9979	-0.959411		-0.939797	1.65908	-0.602055	4.26395	0	2	0	-0.272438	-0.675675	19.789	3.50195	21.0381	12.5505
544	2012	4.03414	0.070781	1	0	0	43	1.101	15.4591	-0.714033	17.5546	-0.593249	1.70094	-0.538782	4.26113	0	2	0	-0.245304	-0.783604	19.8561	3.47939	21.0809	12.4784
544	2013	2.55192	0.032334	1	0	0	43	1.09	15.6066	-0.945671	17.9174	-0.797177	1.71434	-0.54379	4.29005	0	2	0	-0.259538	-0.608444	20.0107	3.45062	21.3385	12.8388
544	2014		0.029601	1	0	0	43	1.089	15.6869	-0.969051	17.7586	-0.933613	1.73841	-0.522584	4.3281	0	2	0	-0.49312	-0.499657	20.1756	3.44298	21.5562	12.5341
544	2015	-4.5e-05	0.042788	1	0	0	43	1.083	15.814	-0.885741	18.1605	-0.717748	1.77677	-0.550295	4.31107	0	2	0	-0.541893	-0.530874	20.066	3.37417	21.607	13.3794
544	2018	-0.722304	0.045721	1	0	0	43	1.076	15.9295	-0.0869692	19.0846	-0.37265	1.67358	-0.300023	4.28359	0	2	0	-0.212157	-1.10786	20.7499	4.23019	22.9304	12.1235
544	2019	-0.371405	0.043923	1	0	0	43	1.07	15.9257	-0.145578	19.003	-0.349076	1.68291	-0.256689	4.35427	0	2	0	-0.17581	-0.894798	21.277	4.23019	23.112	12.2698
544	2020	0.744266	0.031968	1	0	0	43	1.013	16.0904	-0.282012	18.4524	-0.305689	1.7567	-0.329403	4.38115	0	2	0	-0.145397	-0.551514	21.4886	4.23019	23.5083	12.2268
544	2021	4.5158	0.025388	1	0	0	43	1.063	16.3571	-0.281883	18.3074	-0.57675	1.61307	-0.48186	4.37134	0	2	0	-0.144491	-0.415403	22.5382	4.23019	23.782	12.3388
545	2009	11.033	-0.065571	0	1	0	24	1.136	13.9761	-0.926953		-0.90938	1.89352	-0.451781	4.14852	0	2	0	0	-0.0367003	18.3596	3.23907	19.292
545	2010	6.43506	-0.21175	1	0	0	24	1.138	14.337	-0.834375		-0.730164	1.73352	-0.657061	4.1444	0	2	0	0	0.159805	18.3539	2.95439	19.2272
545	2011		-0.028438	1	0	0	24	1.138	14.6067	-0.959411		-0.939797	1.65908	-0.602055	4.19374	0	2	0	0	0.204217	18.3665	2.95439	19.0936	12.6387
545	2012		0.016346	1	0	0	24	1.12	14.7142	-0.714033		-0.593249	1.70094	-0.538782	4.10082	0	2	0	-0.035991	0.200977	18.4072	2.95439	19.0834	12.3744
545	2013	0.377838	0.080896	0	1	0	24	1.083	14.7645	-0.945671	17.3118	-0.797177	1.71434	-0.54379	3.9497	0	2	0	-0.0465739	-1.02877	20.5515	3.83211	20.8803	12.9504
545	2014	0.316527	0.01972	0	1	0	24	1.065	14.7856	-0.969051	17.7773	-0.933613	1.73841	-0.522584	4.19464	0	2	0	-0.0248461	-1.46105	20.4153	3.61899	21.4747	13.0447
545	2015	0.492508	0.051957	0	1	0	24	1.063	14.4509	-0.885741	18.2861	-0.717748	1.77677	-0.550295	4.27778	0	2	0	-0.0201558	-1.20113	20.3806	3.61899	21.6515	13.6544
545	2016	1.96726	0.044809	0	1	0	24	1.069	14.4281	-0.799274	17.3436	-0.766897	1.76889	-0.499395	4.28607	0	2	0	-0.0250133	-1.22379	20.7683	3.61899	21.7165	13.5243
545	2017	-0.204493	0.060252	0	1	0	24	1.053	14.4327	-0.205373	17.3645	-0.192691	1.71124	-0.231018	4.25873	0	2	0	-0.0193551	-1.30229	21.2777	3.61899	21.7349	13.0262
545	2018	3.90773	0.032637	0	1	0	24	1.045	14.5421	-0.0869692	17.3224	-0.37265	1.67358	-0.300023	4.27347	0	2	0	-0.0165065	-1.06906	21.3409	3.61899	21.8643	12.4597
545	2019	1.95455	0.008091	0	1	0	24	1.03	14.4523	-0.145578	18.5344	-0.349076	1.68291	-0.256689	4.22902	0	2	0	-0.0162676	-1.11398	21.3571	3.61899	21.8514	12.4678
545	2020	1.41084	-0.086651	0	1	0	24	1.024	14.4323	-0.282012	17.404	-0.305689	1.7567	-0.329403	4.21568	0	2	0	-0.0173394	-0.982778	21.3298	3.53398	21.7845	12.5551
545	2021	1.56931	0.03486	0	1	0	24	1.066	14.6588	-0.281883	17.3977	-0.57675	1.61307	-0.48186	4.28345	0	2	0	-0.0158581	-0.976503	21.6865	3.53398	21.8482	13.125
546	2009	7.63822	0.046675	1	0	0	72	1.136	13.9761	-0.926953		-0.90938	1.89352	-0.451781	4.14107	0	2	0	-0.00136194	-0.464932	19.5867	2.61374	19.8243
546	2010	4.39393	0.003751	1	0	0	72	1.138	14.337	-0.834375		-0.730164	1.73352	-0.657061	4.25277	0	2	0	-0.00111762	-0.387551	18.1908	2.61374	20.0017
546	2011	6.19523	0.052383	1	0	0	72	1.138	14.6067	-0.959411		-0.939797	1.65908	-0.602055	4.27639	0	2	0	-0.0012017	-0.535885	18.984	2.61374	19.8652	12.145
546	2012	4.65963	0.012788	0	1	0	72	1.12	14.7142	-0.714033		-0.593249	1.70094	-0.538782	4.19298	0	2	0	-0.0403617	-0.555685	18.5928	2.61374	19.8629	12.1965
546	2013	4.37004	0.071563	0	1	0	72	1.083	14.7645	-0.945671		-0.797177	1.71434	-0.54379	4.25717	0	2	0	-0.0533512	-1.20032	18.3093	2.61374	19.4854	12.0558
546	2014	2.58753	0.059904	0	1	0	72	1.065	14.7856	-0.969051		-0.933613	1.73841	-0.522584	4.25547	0	2	0	-0.03932	-0.542621	21.0406	3.71479	22.1318	12.3533
546	2015	1.72457	0.066355	0	1	0	72	1.063	14.4509	-0.885741		-0.717748	1.77677	-0.550295	4.3277	0	2	0	-0.0330564	-0.610086	21.3467	3.71479	22.198	13.0383
546	2016	-0.015871	0.064026	0	1	0	72	1.069	14.4281	-0.799274		-0.766897	1.76889	-0.499395	4.27542	0	2	0	-0.0331494	-0.6071	21.4953	3.7126	22.3564	12.4786
546	2017	2.18994	0.050302	0	1	0	72	1.053	14.4327	-0.205373		-0.192691	1.71124	-0.231018	4.35079	0	2	0	-0.093936	-0.661441	22.3473	3.62327	22.8015	12.5064
546	2018	1.98922	0.052907	0	1	0	72	1.045	14.5421	-0.0869692		-0.37265	1.67358	-0.300023	4.37525	0	2	0	-0.0934978	-0.705669	22.7995	3.62327	22.8539	11.841
546	2019	1.55909	0.063265	0	1	0	72	1.03	14.4523	-0.145578		-0.349076	1.68291	-0.256689	4.28813	0	2	0	-0.084232	-0.766921	22.8239	3.4797	22.937	11.7768
546	2020	1.62816	0.04927	0	1	0	72	1.024	14.4323	-0.282012		-0.305689	1.7567	-0.329403	4.14741	0	2	0	-0.0659304	-0.776207	22.8833	3.4797	23.0067	12.1303
546	2021	2.25756	0.000525	0	1	0	72	1.066	14.6588	-0.281883		-0.57675	1.61307	-0.48186	4.2549	0	2	0	-0.153253	-0.840261	22.8911	3.39115	23.1028	12.7384
547	2009	1.29842	0.054438	0	1	0	37	1.123	15.8906	-0.926953	15.3609	-0.90938	1.89352	-0.451781	4.28372	1	0	0	-0.00902661	-1.20067	19.766	2.99373	21.2539
547	2010	1.16207	0.02755	0	1	0	37	1.139	16.2043	-0.834375	14.6244	-0.730164	1.73352	-0.657061	4.25192	1	0	0	-0.0114321	-1.2711	19.9182	2.99373	21.3492
547	2011	0.151003	0.06152	0	1	0	37	1.123	16.4827	-0.959411	19.0159	-0.939797	1.65908	-0.602055	4.3073	1	0	0	-0.014314	-1.41028	19.8286	3.2003	21.5026	12.1831
547	2012	0.839236	0.056733	0	1	0	37	1.114	16.5628	-0.714033	14.6076	-0.593249	1.70094	-0.538782	4.23729	1	0	0	-0.0116941	-1.14396	19.8642	3.09784	21.6749	12.2753
547	2013	0.839176	0.055183	0	1	0	37	1.11	16.6428	-0.945671	16.226	-0.797177	1.71434	-0.54379	4.23135	1	0	0	-0.0111955	-0.985341	20.0999	3.07454	21.7671	12.3895
547	2014	1.01288	0.065813	0	1	0	37	1.099	16.6891	-0.969051	15.1201	-0.933613	1.73841	-0.522584	4.23483	1	0	0	-0.114943	-1.20162	20.5678	2.94707	21.9703	13.0719
547	2015	-11.3311	0.031859	1	0	0	37	1.09	16.6428	-0.885741	15.5435	-0.717748	1.77677	-0.550295	4.32068	1	0	0	-0.39604	-1.66525	20.839	2.09433	22.6387	13.72
547	2016		0.040252	1	0	0	37	1.084	16.5692	-0.799274	15.6759	-0.766897	1.76889	-0.499395	4.28372	1	0	0	-0.388424	-1.499	21.4372	2.09433	22.662	12.353
547	2017		0.040525	1	0	0	37	1.081	16.6546	-0.205373	17.1137	-0.192691	1.71124	-0.231018	4.28317	1	0	0	-0.363966	-1.36592	21.5777	2.09433	22.754	12.2826
547	2018	0.189246	0.054428	1	0	0	37	1.083	16.744	-0.0869692	17.9763	-0.37265	1.67358	-0.300023	4.25348	1	0	0	-0.318895	-1.49094	21.9805	2.00418	22.9565	11.9596
547	2019	0.578695	0.066527	1	0	0	37	1.076	16.7756	-0.145578	18.9213	-0.349076	1.68291	-0.256689	4.2697	1	0	0	-0.277381	-1.40246	22.1193	2.19611	23.112	11.7789
547	2020	1.58058	0.070214	1	0	0	37	1.033	16.831	-0.282012	18.8397	-0.305689	1.7567	-0.329403	4.27068	1	0	0	-0.243387	-1.39217	22.213	2.2439	23.241	12.09
547	2021	2.0213	0.046806	1	0	0	37	1.08	17.1689	-0.281883	18.8978	-0.57675	1.61307	-0.48186	4.28785	1	0	0	-0.227577	-1.25732	22.1449	2.24496	23.3623	12.0545
548	2009	3.19229	0.054687	1	0	0	51	1.137	13.8303	-0.926953	14.1376	-0.90938	1.89352	-0.451781	4.15732	0	2	0	-0.227902	-1.10445	19.2172	3.41148	21.47
548	2010	0.767217	0.044813	1	0	0	51	1.146	14.1978	-0.834375	14.5087	-0.730164	1.73352	-0.657061	4.22435	0	2	0	-0.205971	-1.11079	19.6254	3.41148	21.5163
548	2011	1.79536	0.032575	1	0	0	51	1.128	14.4544	-0.959411		-0.939797	1.65908	-0.602055	4.25092	0	2	0	-0.209255	-1.2835	19.4141	3.41148	21.4508	12.5768
548	2012	1.28696	0.018772	1	0	0	51	1.113	14.6016	-0.714033		-0.593249	1.70094	-0.538782	4.16713	0	2	0	-0.19083	-1.23077	19.2606	3.41148	21.4934	12.6439
548	2013	0.991678	0.010108	1	0	0	51	1.101	14.7388	-0.945671		-0.797177	1.71434	-0.54379	4.25291	0	2	0	-0.20258	-1.47584	19.2156	3.41148	21.386	12.7535
548	2014	-0.387668	0.009988	1	0	0	51	1.095	14.9415	-0.969051	14.0642	-0.933613	1.73841	-0.522584	4.27736	0	2	0	-0.190635	-1.51858	19.1418	3.41148	21.386	12.9303
548	2015	0.935605	0.003625	1	0	0	51	1.085	14.8906	-0.885741		-0.717748	1.77677	-0.550295	4.20916	0	2	0	-0.167297	-1.2979	19.0243	3.41148	21.446	13.8163
548	2016	-0.417694	0.021058	1	0	0	51	1.08	14.7803	-0.799274	14.3808	-0.766897	1.76889	-0.499395	4.27263	0	2	0	-0.131775	-1.05285	19.1696	3.41148	21.5904	12.9458
548	2017	-0.642016	0.058653	1	0	0	51	1.08	15.0977	-0.205373		-0.192691	1.71124	-0.231018	4.24018	0	2	0	-0.14079	-1.53791	20.6937	3.41148	21.4556	12.8168
548	2018	0.038257	0.014458	1	0	0	51	1.078	15.3518	-0.0869692	13.7766	-0.37265	1.67358	-0.300023	4.24621	0	2	0	-0.127403	-1.46103	19.5149	3.47538	21.4794	12.3102
548	2019	1.57063	0.02006	1	0	0	51	1.076	15.6537	-0.145578	14.4204	-0.349076	1.68291	-0.256689	4.2026	0	2	0	-0.109731	-1.32581	19.4778	3.47538	21.5474	12.0867
548	2020	1.41938	0.03694	1	0	0	51	1.038	15.7711	-0.282012	14.9227	-0.305689	1.7567	-0.329403	4.23324	0	2	0	-0.101527	-1.57248	19.8932	3.47538	21.5386	12.2047
548	2021	3.2734	0.018648	1	0	0	51	1.077	16.0424	-0.281883	14.8879	-0.57675	1.61307	-0.48186	4.21094	0	2	0	-0.0747106	-1.07817	19.8762	3.47538	21.7457	12.1169
551	2009	2.34714	0.05984	1	0	0	81	1.124	17.3389	-0.926953	17.057	-0.90938	1.89352	-0.451781	4.32783	1	0	0	-0.0333459	-0.664025	21.2691	3.5175	21.4411
551	2010	1.1282	0.03816	1	0	0	81	1.127	17.6571	-0.834375	17.192	-0.730164	1.73352	-0.657061	4.24578	1	0	0	-0.117853	-0.764867	21.5356	3.5175	21.8152
551	2011	2.70866	0.02678	1	0	0	81	1.11	17.8045	-0.959411	17.8421	-0.939797	1.65908	-0.602055	4.29347	1	0	0	-0.119984	-0.736297	21.6343	3.5293	21.8738	12.362
551	2012	3.30894	0.012166	1	0	0	81	1.101	17.8192	-0.714033	18.0474	-0.593249	1.70094	-0.538782	4.27999	1	0	0	-0.111976	-0.716207	21.4242	3.5293	21.8957	12.7813
551	2013	1.86316	0.027185	1	0	0	81	1.096	17.8247	-0.945671	18.075	-0.797177	1.71434	-0.54379	4.29892	1	0	0	-0.0871845	-0.697487	21.5269	3.5293	21.9529	13.2457
551	2014	1.3447	0.023936	1	0	0	81	1.087	17.848	-0.969051	17.8846	-0.933613	1.73841	-0.522584	4.31361	1	0	0	-0.0795033	-0.769931	21.5445	3.5293	21.9111	13.0432
551	2015	1.31369	0.01873	1	0	0	81	1.08533	17.8155	-0.885741	18.0206	-0.717748	1.77677	-0.550295	4.29524	1	0	0	-0.0679994	-0.729614	21.4888	3.53602	21.9232	13.3381
551	2016	1.04183	0.026719	1	0	0	81	1.078	17.7454	-0.799274	17.9662	-0.766897	1.76889	-0.499395	4.29046	1	0	0	-0.0440992	-0.720011	21.5484	3.53602	22.1121	12.5529
551	2017	1.15949	0.032008	1	0	0	81	1.07153	17.8947	-0.205373	17.8002	-0.192691	1.71124	-0.231018	4.28538	1	0	0	-0.0360801	-0.699789	21.6751	3.53602	22.1631	12.4136
551	2018	1.07076	0.035623	1	0	0	81	1.067	18.0112	-0.0869692	17.8218	-0.37265	1.67358	-0.300023	4.3069	1	0	0	-0.0337616	-0.677266	21.8164	3.57711	22.2003	11.9892
551	2019	0.994607	0.042358	1	0	0	81	1.061	17.9586	-0.145578	18.1963	-0.349076	1.68291	-0.256689	4.31321	1	0	0	-0.0341981	-0.726342	21.898	3.57711	22.258	11.9744
551	2020	1.1429	0.040709	1	0	0	81	1.037	17.9791	-0.282012	18.2166	-0.305689	1.7567	-0.329403	4.29565	1	0	0	-0.0339105	-0.755691	21.8906	3.57711	22.3327	12.504
551	2021	1.57583	0.036086	1	0	0	81	1.086	18.2062	-0.281883	18.2165	-0.57675	1.61307	-0.48186	4.20065	1	0	0	-0.0392129	-0.716086	22.0309	3.57711	22.417	12.4384
552	2009	-0.057167	0.091004	1	0	0	6	1.103	12.865	-0.926953		-0.90938	1.89352	-0.451781	4.27333	0	0	3	-0.175522	-1.19691	20.0952	3.85249	20.1888
552	2010	-0.723891	0.090596	1	0	0	6	1.118	13.5148	-0.834375		-0.730164	1.73352	-0.657061	4.28069	0	0	3	-0.156899	-1.19178	20.4695	3.85249	20.2517
552	2011	5.29725	0.096541	1	0	0	6	1.125	13.6795	-0.959411		-0.939797	1.65908	-0.602055	4.30407	0	0	3	-0.126248	-1.14683	20.7524	3.85249	20.414	12.4212
552	2012	3.03312	0.088007	1	0	0	6	1.126	13.6991	-0.714033	15.6796	-0.593249	1.70094	-0.538782	4.26409	0	0	3	-0.435356	-0.555384	22.1234	3.85249	22.3486	12.7155
552	2013	0.977116	0.074708	1	0	0	6	1.108	13.8388	-0.945671	15.9579	-0.797177	1.71434	-0.54379	4.29946	0	0	3	-0.359157	-0.606016	22.0381	4.30176	22.4707	13.0433
552	2014	2.22475	0.052683	1	0	0	6	1.089	13.6694	-0.969051	15.5563	-0.933613	1.73841	-0.522584	4.26085	0	0	3	-0.30864	-0.561877	21.9182	4.30176	22.5638	12.7479
552	2015	-0.24037	0.019466	1	0	0	6	1.0808	13.5864	-0.885741	15.6924	-0.717748	1.77677	-0.550295	4.26605	0	0	3	-0.201846	-1.08296	21.6966	3.83773	22.949	13.0696
552	2016	0.255214	0.024605	1	0	0	6	1.076	13.4347	-0.799274	17.3757	-0.766897	1.76889	-0.499395	4.26226	0	0	3	-0.202623	-1.18713	21.8144	3.83773	22.9249	12.7945
552	2017	-1.18698	0.056342	1	0	0	6	1.03561	13.1341	-0.205373	16.3834	-0.192691	1.71124	-0.231018	4.27653	0	0	3	-0.180395	-1.20464	22.1047	3.83773	23.0067	12.5382
552	2018	-1.26905	0.056613	1	0	0	6	1.063	13.3069	-0.0869692	16.346	-0.37265	1.67358	-0.300023	4.28469	0	0	3	-0.169355	-1.27557	22.1324	3.83773	23.0358	12.226
552	2019	-0.867718	0.048244	1	0	0	6	1.062	13.2213	-0.145578	16.269	-0.349076	1.68291	-0.256689	4.25106	0	0	3	-0.205698	-1.25398	22.1235	3.83773	23.112	11.9909
552	2020	-1.33015	0.032892	1	0	0	6	1.039	13.2231	-0.282012	16.4706	-0.305689	1.7567	-0.329403	3.85883	0	0	3	-0.158233	-0.99466	22.0281	3.83773	23.326	12.217
552	2021	-2.87044	0.050312	1	0	0	6	1.069	13.5398	-0.281883	17.507	-0.57675	1.61307	-0.48186	3.94893	0	0	3	-0.150826		22.3004			12.8024
554	2009	3.31735	0.009137	1	0	0	48	1.122	16.4474	-0.926953		-0.90938	1.89352	-0.451781	4.3544	1	0	0	-0.180819	-3.29002	21.7845	3.20153	20.629
554	2010	0.520666	0.007586	1	0	0	48	1.123	16.7547	-0.834375		-0.730164	1.73352	-0.657061	4.34186	1	0	0	-0.211883	-2.50782	21.8623	3.20153	20.6709
554	2011	2.37936	0.009867	1	0	0	48	1.109	16.9768	-0.959411		-0.939797	1.65908	-0.602055	4.27847	1	0	0	-0.248222	-2.89033	22.0766	3.20153	20.6539	12.8121
554	2012	1.18065	0.023766	1	0	0	48	1.098	17.0183	-0.714033		-0.593249	1.70094	-0.538782	4.31254	1	0	0	-0.298964	-2.30897	22.0683	3.20153	20.7203	12.5685
554	2013	0.089669	0.011137	1	0	0	48	1.096	17.1002	-0.945671		-0.797177	1.71434	-0.54379	4.34419	1	0	0	-0.356746	-1.65943	22.0648	3.20153	20.8455	12.873
554	2014	2.05419	0.005864	1	0	0	48	1.087	17.1369	-0.969051		-0.933613	1.73841	-0.522584	4.30892	1	0	0	-0.398384	-1.82661	22.0873	3.20153	20.8186	13.643
554	2015	1.38293	0.003583	1	0	0	48	1.07951	16.9977	-0.885741		-0.717748	1.77677	-0.550295	4.33428	1	0	0	-0.404724	-1.96736	21.8017	3.20153	20.7815	13.7597
554	2016	1.76456	0.004284	1	0	0	48	1.076	16.9682	-0.799274	14.9246	-0.766897	1.76889	-0.499395	4.27263	1	0	0	-0.379876	-1.87023	21.7411	3.20153	20.8094	13.0543
554	2017	0.819505	0.002442	1	0	0	48	1.0736	17.0851	-0.205373	14.6825	-0.192691	1.71124	-0.231018	4.26858	1	0	0	-0.336966	-1.56283	21.7235	3.20153	20.8803	12.8534
554	2018	1.83914	0.001618	1	0	0	48	1.064	17.1897	-0.0869692	13.4352	-0.37265	1.67358	-0.300023	4.31053	1	0	0	-0.293503	-1.24543	21.8474	3.20153	20.9623	12.4137
554	2019	1.87658	0.004597	1	0	0	48	1.055	17.2067	-0.145578	16.1556	-0.349076	1.68291	-0.256689	4.27902	1	0	0	-0.269445	-1.17093	21.7964	3.20153	21.0009	12.2191
554	2020	-0.798552	0.004988	1	0	0	48	1.036	17.2812	-0.282012	16.1826	-0.305689	1.7567	-0.329403	4.31669	1	0	0	-0.230105	-0.95995	21.6086	3.20153	21.122	12.3022
554	2021	4.14914	0.005501	1	0	0	48	1.083	17.631	-0.281883	13.1408	-0.57675	1.61307	-0.48186	4.27833	1	0	0	-0.219051	-0.948432	21.7527	3.20153	21.1354	12.2865
555	2009		-0.341918	1	0	0	61	1.097	17.928	-0.926953		-0.90938	1.89352	-0.451781	4.11904	1	0	0	0	1.90814	15.4066	3.08877	16.9622
555	2010		0.061645	1	0	0	61	1.124	18.1786	-0.834375		-0.730164	1.73352	-0.657061	4.12939	1	0	0	0	1.15786	18.2647	3.08877	17.9012
555	2011		0.0272	1	0	0	61	1.1	18.3297	-0.959411		-0.939797	1.65908	-0.602055	4.12746	1	0	0	-0.0038193	1.89979	18.4193	3.08877	16.9394	11.7745
555	2012		-0.437714	1	0	0	61	1.082	18.4046	-0.714033		-0.593249	1.70094	-0.538782	4.17869	1	0	0	-0.00352317	2.11099	17.6384	3.08877	16.7575	12.2004
555	2013		0.040164	0	0	0	61	1.085	18.5069	-0.945671	18.4627	-0.797177	1.71434	-0.54379	4.12665	1	0	0	-0.0337854	-0.384006	22.7662	3.81043	22.52	12.6488
555	2014	0.508165	0.04484	0	0	0	61	1.078	18.4976	-0.969051	17.6577	-0.933613	1.73841	-0.522584	4.31629	1	0	0	-0.146983	-0.620815	22.6041	3.76399	22.5796	12.9471
555	2015	1.04398	0.050462	0	0	0	61	1.07996	18.4405	-0.885741	17.9757	-0.717748	1.77677	-0.550295	4.28179	1	0	0	-0.125197	-0.593716	22.6273	3.74809	22.7207	13.4616
555	2016	0.792758	0.02686	0	0	0	61	1.07504	18.3746	-0.799274	18.1432	-0.766897	1.76889	-0.499395	4.26028	1	0	0	-0.219244	-0.678113	22.8045	3.69957	22.9746	13.6907
555	2017	1.94607	0.029677	0	0	0	61	1.07543	18.4306	-0.205373	18.5185	-0.192691	1.71124	-0.231018	4.27263	1	0	0	-0.191905	-0.620445	22.8258	3.69957	23.0935	13.0814
555	2018	2.43244	0.004419	0	0	0	61	1.068	18.4976	-0.0869692	18.7305	-0.37265	1.67358	-0.300023	4.27472	1	0	0	-0.172751	-0.634248	22.929	3.69957	23.0935	13.2252
555	2019	2.07763	0.035475	0	0	0	61	1.062	18.4599	-0.145578	18.9144	-0.349076	1.68291	-0.256689	4.16651	1	0	0	-0.173267	-0.682894	23.0403	3.69237	23.1028	13.0876
555	2020	1.95362	0.038698	0	0	0	61	1.023	18.4405	-0.282012	18.554	-0.305689	1.7567	-0.329403	4.29142	1	0	0	-0.145961	-0.638248	23.0922	3.68688	23.2165	13.2832
555	2021	2.03667	0.031223	0	0	0	61	1.08	18.6675	-0.281883	18.7216	-0.57675	1.61307	-0.48186	4.34653	1	0	0	-0.142653	-0.663841	23.153	3.68286	23.241	13.1799
557	2009		0.871766	1	0	0	50	1.119	11.6973	-0.926953		-0.90938	1.89352	-0.451781	4.12907	0	0	3	0	0.662793	15.2274	1.29198	19.1721
557	2012		1.27089	1	0	0	50	1.115	12.3089	-0.714033		-0.593249	1.70094	-0.538782	3.97594	0	0	3	0	-0.643632	15.1412	2.68376	19.4785	11.6526
557	2013		0.012062	1	0	0	50	1.098	12.6816	-0.945671		-0.797177	1.71434	-0.54379	4.16914	0	0	3	0	-0.649948	16.1852	2.68376	19.4957	11.5814
557	2015		0.010876	1	0	0	50	1.08004	12.8318	-0.885741		-0.717748	1.77677	-0.550295	4.09134	0	0	3	-0.100783	-1.32291	20.2121	2.68376	22.4225	13.3167
557	2016	1.15278	0.001636	1	0	0	50	1.081	12.6923	-0.799274	18.4267	-0.766897	1.76889	-0.499395	4.03034	0	0	3	-0.106786	-1.5125	19.9535	3.38337	22.3427	12.6235
557	2017		0.017247	1	0	0	50	1.078	13.1296	-0.205373	16.6711	-0.192691	1.71124	-0.231018	4.14218	0	0	3	-0.103951	-1.59818	20.3072	3.38337	22.3407	12.3182
557	2018	0.506717	0.025524	1	0	0	50	1.07	12.8417	-0.0869692	17.111	-0.37265	1.67358	-0.300023	4.1889	0	0	3	-0.0877138	-1.92218	20.4501	3.38337	22.4759	11.8821
557	2019	-0.142831	0.00848	1	0	0	50	1.065	12.7627	-0.145578	13.0067	-0.349076	1.68291	-0.256689	4.0582	0	0	3	-0.0935582	-2.84351	20.5	3.38337	22.3872	11.6445
557	2020	-0.344288	0.031373	1	0	0	50	1.039	12.0895	-0.282012	14.9395	-0.305689	1.7567	-0.329403	4.11087	0	0	3	-0.0876319	-2.82346	20.6133	3.38337	22.4225	11.8321
557	2021	-0.562402	0.03911	1	0	0	50	1.067	12.7129	-0.281883	15.0366	-0.57675	1.61307	-0.48186	4.14123	0	0	3	-0.0697328	-2.68524	20.9356	3.38337	22.4759	11.7167
558	2009	3.86935	0.055504	0	1	0	66	1.089	16.7494	-0.926953		-0.90938	1.89352	-0.451781	4.27916	1	0	0	-0.0119714	-0.306851	20.8382	4.18859	21.6594
558	2010	3.0706	0.044057	0	1	0	66	1.119	17.0503	-0.834375		-0.730164	1.73352	-0.657061	4.24935	1	0	0	-0.0080826	-0.268978	21.3242	4.18859	22.0477
558	2011	6.70937	0.011226	0	1	0	66	1.09	17.2463	-0.959411		-0.939797	1.65908	-0.602055	4.30352	1	0	0	-0.00650412	-0.24647	20.7166	4.18859	22.2537	12.7202
558	2012	4.73312	0.008478	0	1	0	66	1.08	17.2559	-0.714033	16.224	-0.593249	1.70094	-0.538782	4.27653	1	0	0	-0.00497438	-0.215087	20.8851	3.91342	22.4948	12.8923
558	2013	3.04412	0.009705	0	1	0	66	1.082	17.33	-0.945671		-0.797177	1.71434	-0.54379	4.31495	1	0	0	-0.00460557	-0.169751	21.4629	3.91342	22.5574	12.5036
558	2014		0.027255	0	1	0	66	1.076	17.385	-0.969051		-0.933613	1.73841	-0.522584	4.2906	1	0	0	-0.0089106	-0.468245	22.0363	3.86493	22.2666	12.4886
558	2015	4.41898	-0.124406	0	1	0	66	1.07959	17.3622	-0.885741	13.9898	-0.717748	1.77677	-0.550295	4.31669	1	0	0	-0.000108009	-0.651414	21.6507	3.86493	21.7635	13.6373
558	2016		0.021603	0	1	0	66	1.07551	17.333	-0.799274	12.8851	-0.766897	1.76889	-0.499395	4.22435	1	0	0	-0.0103918	-0.77925	22.0583	3.86493	21.6594	12.6047
558	2017	4.32483	0.017617	0	1	0	66	1.07764	17.4478	-0.205373	11.5051	-0.192691	1.71124	-0.231018	4.25689	1	0	0	-0.02714	-0.782147	21.0041	3.86493	21.6594	12.1276
558	2018	1.00962	-0.019705	0	1	0	66	1.071	17.5814	-0.0869692	16.8285	-0.37265	1.67358	-0.300023	4.24692	1	0	0	-0.0493394	-0.674178	20.3701	3.86493	21.7349	11.7964
558	2019	3.47241	0.010105	1	0	0	66	1.068	17.6155	-0.145578	16.6598	-0.349076	1.68291	-0.256689	4.14852	1	0	0	-0.0254563	-0.757453	18.7417	3.39786	21.607	11.5434
558	2020	2.6257	-0.0338	1	0	0	66	1.036	17.7053	-0.282012	16.304	-0.305689	1.7567	-0.329403	4.26928	1	0	0	-0.0278574	-0.827875	18.7573	3.39786	21.498	11.5543
558	2021	3.54843	-0.054356	1	0	0	66	1.085	17.976	-0.281883	15.6237	-0.57675	1.61307	-0.48186	4.202	1	0	0	-0.030885	-0.874046	18.7621	3.39786	21.3756	11.6914
559	2009	2.53331	0.051788	0	1	0	34	1.089	16.7494	-0.926953	18.0807	-0.90938	1.89352	-0.451781	4.22742	1	0	0	-0.0237806	-0.390292	22.4406	4.11169	22.4828
559	2010	-1.63637	0.058474	0	1	0	34	1.119	17.0503	-0.834375	18.142	-0.730164	1.73352	-0.657061	4.21995	1	0	0	-0.016659	-0.693225	22.7799	3.94216	22.8127
559	2011	0.985602	0.057858	0	1	0	34	1.09	17.2463	-0.959411	18.7431	-0.939797	1.65908	-0.602055	4.27764	1	0	0	-0.0175002	-0.631505	22.8242	3.94216	22.8992	13.2728
559	2012	1.5991	0.044579	0	1	0	34	1.08	17.2559	-0.714033	18.8498	-0.593249	1.70094	-0.538782	4.31709	1	0	0	-0.0244187		22.8443			13.0888
559	2013	0.99774	0.061956	0	1	0	34	1.082	17.33	-0.945671	18.5071	-0.797177	1.71434	-0.54379	4.29292	1	0	0	-0.0233085	-0.501549	22.9492	3.94216	22.9995	13.3424
559	2014	-1.8206	0.065718	0	1	0	34	1.076	17.385	-0.969051	18.6281	-0.933613	1.73841	-0.522584	4.31522	1	0	0	-0.0171034	-0.455997	23.0086	3.94216	23.1998	14.3516
559	2015	-0.487136	0.065783	0	1	0	34	1.07959	17.3622	-0.885741	18.2659	-0.717748	1.77677	-0.550295	4.27819	1	0	0	-0.0158723	-0.445292	23.0497	3.94216	23.2727	14.665
559	2016	1.64128	0.077317	0	1	0	34	1.07551	17.333	-0.799274	18.226	-0.766897	1.76889	-0.499395	4.26296	1	0	0	-0.0185103	-0.527867	23.1015	3.94216	23.1656	13.7982
559	2017	1.03235	0.080103	0	1	0	34	1.07764	17.4478	-0.205373	18.8224	-0.192691	1.71124	-0.231018	4.28552	1	0	0	-0.0182068	-0.630552	23.1351	4.03424	23.1656	13.4326
559	2018	1.5396	0.062125	0	1	0	34	1.071	17.5814	-0.0869692	18.5277	-0.37265	1.67358	-0.300023	4.34601	1	0	0	-0.0175064	-0.604014	23.1535	4.03442	23.2165	13.0048
559	2019	1.13754	0.045383	0	1	0	34	1.068	17.6155	-0.145578	19.2885	-0.349076	1.68291	-0.256689	4.34484	1	0	0	-0.0128492	-0.603215	23.0823	4.03442	23.2082	12.7051
559	2020	-2.17069	0.028637	0	1	0	34	1.036	17.7053	-0.282012	19.0252	-0.305689	1.7567	-0.329403	4.34834	1	0	0	-0.0115141	-0.846329	23.1103	4.15513	23.4641	12.8383
559	2021	-0.759213	0.041688	0	1	0	34	1.085	17.976	-0.281883	19.2359	-0.57675	1.61307	-0.48186	4.37172	1	0	0	-0.0126902	-0.738634	23.3851	4.15841	23.5446	13.0824
560	2009	4.31823	0.010634	0	1	0	66	1.121	13.5983	-0.926953	13.225	-0.90938	1.89352	-0.451781	4.31482	0	0	3	-0.00292024	-0.237314	20.9398	3.43817	21.7776
560	2010	1.85458	0.008171	0	1	0	66	1.123	14.1104	-0.834375	12.509	-0.730164	1.73352	-0.657061	4.29347	0	0	3	-0.0023798	-0.203386	21.043	3.43817	21.9352
560	2011	5.20797	0.022533	0	1	0	66	1.137	14.2873	-0.959411	15.7054	-0.939797	1.65908	-0.602055	4.32002	0	0	3	-0.00182766	-0.282031	21.1654	3.23593	22.1512	12.0123
560	2012	5.46244	0.040167	0	1	0	66	1.13	14.5581	-0.714033	16.2941	-0.593249	1.70094	-0.538782	4.34743	0	0	3	-0.00195593	-0.332681	21.7417	3.23593	22.097	11.8236
560	2013	3.63352	0.019494	0	1	0	66	1.121	14.7439	-0.945671	16.2724	-0.797177	1.71434	-0.54379	4.31762	0	0	3	-0.00146908	-0.293728	21.3061	3.19458	22.296	12.1052
560	2014	3.5286	0.019953	0	1	0	66	1.081	14.901	-0.969051	15.865	-0.933613	1.73841	-0.522584	4.37714	0	0	3	-0.00177559	-0.333616	21.2181	3.20397	22.2229	12.1706
560	2015	1.61321	0.003317	0	1	0	66	1.087	14.7112	-0.885741	16.4724	-0.717748	1.77677	-0.550295	4.31268	0	0	3	-0.00137292	-0.961633	21.0148	2.96218	22.5316	12.4362
560	2016		0.013114	0	1	0	66	1.087	14.5038	-0.799274	15.8934	-0.766897	1.76889	-0.499395	4.31468	0	0	3	-0.0802626	-0.839675	21.3738	2.96218	22.6239	11.9798
560	2017	1.19719	0.004422	0	1	0	66	1.095	14.6702	-0.205373	15.4225	-0.192691	1.71124	-0.231018	4.31254	0	0	3	-0.417856	-0.633581	20.9998	2.63333	23.5623	12.4312
560	2018	1.44378	0.037884	0	1	0	66	1.089	14.9094	-0.0869692	18.4762	-0.37265	1.67358	-0.300023	4.22698	0	0	3	-0.383036	-0.727281	23.0928	2.85934	23.6356	12.1345
560	2019	0.602313	0.043877	0	1	0	66	1.081	15.0302	-0.145578	18.8828	-0.349076	1.68291	-0.256689	4.24878	0	0	3	-0.386298	-0.757074	23.1402	2.85934	23.6937	11.8633
560	2020	0.159372	0.016144	0	1	0	66	1.04	15.1798	-0.282012	19.5147	-0.305689	1.7567	-0.329403	4.2683	0	0	3	-0.368664	-0.725668	22.9824	2.85934	23.724	11.8347
560	2021	1.48401	0.003967	0	1	0	66	1.073	15.3978	-0.281883	19.8265	-0.57675	1.61307	-0.48186	4.28497	0	0	3	-0.210475	-0.392943	23.2051	2.85934	24.2198	11.8896
561	2009		-0.140432	1	0	0	37	1.136	13.6418	-0.926953	14.4434	-0.90938	1.89352	-0.451781	4.13164	0	0	3	-0.10152	0.344107	18.0966	2.65886	19.2449
561	2010	0.773335	0.080104	1	0	0	37	1.146	14.0063	-0.834375	15.8399	-0.730164	1.73352	-0.657061	4.15795	0	0	3	-0.0461633	-0.947343	20.5357	3.74502	20.9701
561	2011	2.9263	0.08543	1	0	0	37	1.139	14.1972	-0.959411	16.0868	-0.939797	1.65908	-0.602055	4.25377	0	0	3	-0.0405689	-0.992578	20.6674	3.74502	21.0809	12.6022
561	2012	3.91224	0.019826	1	0	0	37	1.129	14.2075	-0.714033	15.6449	-0.593249	1.70094	-0.538782	4.24578	0	0	3	-0.0340957	-0.848069	20.6235	3.74502	21.2057	12.4378
561	2013	1.89014	0.018063	1	0	0	37	1.11	14.515	-0.945671	16.3374	-0.797177	1.71434	-0.54379	4.28648	0	0	3	-0.0407824	-0.903076	20.4893	3.74502	21.2361	12.6359
561	2014	2.18201	0.022533	1	0	0	37	1.097	14.8222	-0.969051	15.6217	-0.933613	1.73841	-0.522584	4.27277	0	0	3	-0.0340357	-0.787084	20.6464	3.74502	21.3704	12.8592
561	2015	0.974409	0.041193	1	0	0	37	1.07854	14.9306	-0.885741	16.1979	-0.717748	1.77677	-0.550295	4.27792	0	0	3	-0.0275737	-0.686632	20.7975	3.74502	21.543	13.4827
561	2016	2.87218	0.045914	1	0	0	37	1.076	14.9124	-0.799274	15.4912	-0.766897	1.76889	-0.499395	4.28428	0	0	3	-0.0305396	-0.781026	20.8358	3.74502	21.5605	12.9706
561	2017	1.18673	0.032028	1	0	0	37	1.08	15.2054	-0.205373	16.4481	-0.192691	1.71124	-0.231018	4.27916	0	0	3	-0.0364658	-0.702598	20.9194	3.73122	21.7457	12.6627
561	2018	2.1439	0.034104	1	0	0	37	1.083	15.489	-0.0869692	17.2425	-0.37265	1.67358	-0.300023	4.24978	0	0	3	-0.0335537	-0.726754	20.9252	3.73002	21.7914	12.1712
561	2019	1.18363	0.030114	1	0	0	37	1.06	15.4454	-0.145578	17.9061	-0.349076	1.68291	-0.256689	4.25348	0	0	3	-0.0310398	-0.699199	21.0195	3.73026	21.8957	12.1997
561	2020	2.44412	0.030871	1	0	0	37	1.022	15.513	-0.282012	18.2337	-0.305689	1.7567	-0.329403	4.21302	0	0	3	-0.0275819	-0.649852	21.0506	3.73026	21.9958	12.3599
561	2021	2.71384	0.029378	1	0	0	37	1.065	15.8121	-0.281883	17.5476	-0.57675	1.61307	-0.48186	4.23062	0	0	3	-0.0226199	-0.640177	21.1303	3.70475	22.0817	12.4797
564	2009	0.537185		0	0	0	49	1.136	13.6418	-0.926953		-0.90938	1.89352	-0.451781	4.30784	0	0	3		-0.795836		2.95282	20.9464
564	2010	0.280065		0	0	0	49	1.146	14.0063	-0.834375		-0.730164	1.73352	-0.657061	4.34277	0	0	3		-0.341166		3.33861	21.7457
564	2011	2.44023		0	0	0	49	1.139	14.1972	-0.959411		-0.939797	1.65908	-0.602055	4.37977	0	0	3		-0.26572		3.33861	22.0152	12.5101
564	2012	-0.73299		0	0	0	49	1.129	14.2075	-0.714033		-0.593249	1.70094	-0.538782	4.32347	0	0	3		-0.387399		3.67097	22.4794	12.2098
564	2013	0.392438		0	0	0	49	1.11	14.515	-0.945671		-0.797177	1.71434	-0.54379	4.30068	0	0	3		-0.292133		3.54616	22.6269	12.2968
564	2014	0.074835		0	0	0	49	1.097	14.8222	-0.969051		-0.933613	1.73841	-0.522584	4.2583	0	0	3		-0.267316		3.67097	22.7342	12.602
564	2015	1.03774		0	0	0	49	1.07854	14.9306	-0.885741		-0.717748	1.77677	-0.550295	4.30027	0	0	3		-0.300119		3.6816	22.9359	13.5834
564	2016	-2.40602		0	0	0	49	1.076	14.9124	-0.799274		-0.766897	1.76889	-0.499395	4.34277	0	0	3		-1.0172		2.72851	24.5819	13.1432
564	2017			0	0	0	49	1.08	15.2054	-0.205373		-0.192691	1.71124	-0.231018	4.45713	0	0	3		-0.821822		2.72851	24.745	12.3479
564	2018	-0.102892		0	0	0	49	1.083	15.489	-0.0869692		-0.37265	1.67358	-0.300023	4.31949	0	0	3		-0.852323		2.72851	24.7396	11.9888
564	2019	1.98761		0	0	0	49	1.06	15.4454	-0.145578		-0.349076	1.68291	-0.256689	4.31855	0	0	3		-0.870646		2.72851	24.6841	12.0142
564	2020	2.71562		0	0	0	49	1.022	15.513	-0.282012		-0.305689	1.7567	-0.329403	4.20095	0	0	3		-0.799212		2.73307	24.5734	12.5785
564	2021			0	0	0	49	1.065	15.8121	-0.281883		-0.57675	1.61307	-0.48186	4.04935	0	0	3		-0.635645		3.89894	24.0191	12.3664
565	2009	4.43988	0.132645	1	0	0	24	1.149	13.5558	-0.926953	17.1738	-0.90938	1.89352	-0.451781	4.27861	0	0	3	-0.0489886	-0.613658	19.7866	3.70204	21.1085
565	2010	1.37828	-0.00902	1	0	0	24	1.171	14.0328	-0.834375	16.2427	-0.730164	1.73352	-0.657061	4.29511	0	0	3	-0.0448781	-0.631069	19.8941	3.70204	21.0739
565	2011	5.60241	-0.213743	1	0	0	24	1.164	14.8874	-0.959411	14.1477	-0.939797	1.65908	-0.602055	4.35401	0	0	3	-0.0588703	-0.57343	20.0325	3.70204	20.7122	12.2366
565	2012	2.50297	0.055027	1	0	0	24	1.136	15.4871	-0.714033	17.5223	-0.593249	1.70094	-0.538782	4.27375	0	0	3	-0.0235706	-0.805987	20.0719	3.70229	20.7721	12.0985
565	2013	2.03303	0.037821	1	0	0	24	1.123	15.7426	-0.945671	15.8592	-0.797177	1.71434	-0.54379	4.32981	0	0	3	-0.024963	-0.9581	20.1265	3.70229	20.6928	12.0903
565	2014	1.6733	0.046775	1	0	0	24	1.109	16.0713	-0.969051	15.5042	-0.933613	1.73841	-0.522584	4.27875	0	0	3	-0.0248133	-1.10529	20.1306	3.70229	20.6751	12.2903
565	2015	0.597132	0.136285	1	0	0	24	1.11	15.8233	-0.885741	15.065	-0.717748	1.77677	-0.550295	4.31695	0	0	3	-0.0217478	-1.32062	20.2899	3.70254	20.7815	13.1193
565	2016	-0.238639	0.167695	1	0	0	24	1.107	15.6521	-0.799274	14.5937	-0.766897	1.76889	-0.499395	4.30717	0	0	3	-0.0168624	-1.33645	21.5808	3.70254	21.0084	12.494
565	2017	0.25962	0.051638	1	0	0	24	1.093	15.7117	-0.205373	15.265	-0.192691	1.71124	-0.231018	4.14075	0	0	3	-0.0139387	-1.09534	22.0067	3.70254	21.1743	12.237
565	2018	1.21831	0.03079	1	0	0	24	1.06	15.8826	-0.0869692	15.4467	-0.37265	1.67358	-0.300023	4.23729	0	0	3	-0.0145453	-1.32634	20.2632	3.70254	21.1085	11.7602
565	2019	1.16414	0.04218	1	0	0	24	1.063	15.9431	-0.145578	16.5802	-0.349076	1.68291	-0.256689	4.12358	0	0	3	-0.013524	-1.33461	19.9747	3.70254	21.155	11.693
565	2020	0.604831	0.03467	1	0	0	24	1.039	16.0581	-0.282012	16.1828	-0.305689	1.7567	-0.329403	4.27388	0	0	3	-0.0207641	-1.39734	19.886	3.70254	21.187	11.6809
565	2021	1.03193	0.04435	1	0	0	24	1.083	16.3332	-0.281883	14.7959	-0.57675	1.61307	-0.48186	4.27986	0	0	3	-0.0200211	-1.54399	20.0085	3.70254	21.1995	11.8331
566	2009	5.01905	0.08482	0	1	0	25	1.117	13.0984	-0.926953	17.5096	-0.90938	1.89352	-0.451781	4.23324	1	0	0	-0.206798	-0.748504	20.0639	2.98568	20.5548
566	2010	4.48625	0.03485	0	1	0	25	1.16	13.6703	-0.834375	16.034	-0.730164	1.73352	-0.657061	4.05612	1	0	0	-0.163669	-0.609041	20.2342	2.97859	20.8002
566	2011	0.560874	0.054033	0	1	0	25	1.12	14.0589	-0.959411	16.5246	-0.939797	1.65908	-0.602055	4.19268	1	0	0	-0.0848555	-1.07763	20.3973	3.07639	21.4264	12.4004
566	2012	3.05174	0.028655	0	1	0	25	1.091	14.1747	-0.714033	16.6915	-0.593249	1.70094	-0.538782	4.23527	1	0	0	-0.095056	-0.77526	20.6734	3.07639	21.7385	12.3081
566	2013	1.47026	0.029313	0	1	0	25	1.099	14.22	-0.945671	16.6172	-0.797177	1.71434	-0.54379	4.25235	1	0	0	-0.0755126	-0.612224	20.7742	3.07639	21.9674	12.8344
566	2014	1.93436	0.046446	0	1	0	25	1.085	14.2769	-0.969051	17.7175	-0.933613	1.73841	-0.522584	4.23237	1	0	0	-0.0721385	-0.635909	21.0488	3.11263	22.0235	12.8902
566	2015	1.09883	0.040493	0	1	0	25	1.078	14.1496	-0.885741	17.2756	-0.717748	1.77677	-0.550295	4.2711	1	0	0	-0.0611831	-0.733057	21.241	3.38811	22.3084	13.3287
566	2016	-2.19072	0.016585	0	1	0	25	1.075	13.942	-0.799274	18.1646	-0.766897	1.76889	-0.499395	4.26788	1	0	0	-0.0788203	-0.881952	21.1576	3.52871	22.9861	13.1764
566	2017		0.007699	0	1	0	25	1.07	13.8517	-0.205373	18.1583	-0.192691	1.71124	-0.231018	4.27026	1	0	0	-0.0754501	-0.656563	21.3246	3.32755	23.0841	12.6377
566	2018	2.33172	0.009898	0	1	0	25	1.058	14.0572	-0.0869692	17.7103	-0.37265	1.67358	-0.300023	3.99967	1	0	0	-0.0748744	-0.62893	21.6282	3.21848	23.0554	12.7478
566	2019	1.7831	-0.018062	0	1	0	25	1.058	14.0896	-0.145578	17.7651	-0.349076	1.68291	-0.256689	4.08328	1	0	0	-0.0745145	-0.561558	21.6174	2.82791	23.1028	12.9289
566	2020	2.99015	-0.063678	1	0	0	25	1.035	14.1223	-0.282012	18.5519	-0.305689	1.7567	-0.329403	4.04515	1	0	0	-0.0683592	-0.488368	21.5119	3.10144	23.0554	13.1702
566	2021	3.55553	-0.191041	1	0	0	25	1.112	14.6428	-0.281883	17.7552	-0.57675	1.61307	-0.48186	4.10281	1	0	0	-0.084294	-0.335715	21.4455	3.1307	22.8467	12.7562
567	2009	2.7067		0	1	0	65	1.117	13.0984	-0.926953		-0.90938	1.89352	-0.451781	4.2962	1	0	0		-1.25388		3.10683	19.3044
567	2010	-2.15473		0	1	0	65	1.16	13.6703	-0.834375		-0.730164	1.73352	-0.657061	4.29769	1	0	0		-1.11503		3.10683	19.5059
567	2011	5.94079		0	1	0	65	1.12	14.0589	-0.959411		-0.939797	1.65908	-0.602055	4.26577	1	0	0		-2.24344		3.10683	19.2272	12.3064
567	2012	7.3186		0	1	0	65	1.091	14.1747	-0.714033		-0.593249	1.70094	-0.538782	4.28991	1	0	0		-1.99045		3.10683	19.1908	12.1327
567	2013	5.30092		0	1	0	65	1.099	14.22	-0.945671		-0.797177	1.71434	-0.54379	4.21715	1	0	0		-1.87053		3.10683	19.4323	12.2197
567	2014	5.33934		0	1	0	65	1.085	14.2769	-0.969051		-0.933613	1.73841	-0.522584	4.17423	1	0	0		-1.39726		3.10683	19.5713	12.1631
567	2015	3.59614		0	1	0	65	1.078	14.1496	-0.885741		-0.717748	1.77677	-0.550295	4.31227	1	0	0		-3.07158		3.10683	19.2492	13.0305
568	2009	-1.59479	0.282726	1	0	0	14	1.145	14.698	-0.926953	15.6033	-0.90938	1.89352	-0.451781	4.3617	0	0	3	-0.0528018	-1.24757	22.1981	3.06898	22.5117
568	2010	-3.35278	0.284155	1	0	0	14	1.151	15.0001	-0.834375	17.094	-0.730164	1.73352	-0.657061	4.32307	0	0	3	-0.044898	-1.18097	22.4043	3.06898	22.8064
568	2011	-3.35446	0.244894	1	0	0	14	1.15	15.3784	-0.959411	17.5877	-0.939797	1.65908	-0.602055	4.32731	0	0	3	-0.0265812	-0.865222	22.8548	3.06898	23.249	13.7607
568	2012	-3.53996	0.291693	1	0	0	14	1.126	15.5929	-0.714033	17.2724	-0.593249	1.70094	-0.538782	4.34238	0	0	3	-0.018221	-0.987314	23.1705	3.06619	23.4705	14.1116
568	2013	-4.54376	0.257568	1	0	0	14	1.1	15.6807	-0.945671	17.118	-0.797177	1.71434	-0.54379	4.3721	0	0	3	-0.0190921	-1.48951	23.0681	3.06292	23.3407	14.2507
568	2014	-4.32161	0.074108	1	0	0	14	1.085	15.7643	-0.969051	17.8492	-0.933613	1.73841	-0.522584	4.37865	0	0	3	-0.0192766	-1.36087	22.401	3.24727	23.3035	14.3743
568	2015	-2.93034	0.117642	1	0	0	14	1.079	15.4484	-0.885741	17.4576	-0.717748	1.77677	-0.550295	4.35105	0	0	3	-0.0186508	-1.54233	22.6548	3.28129	23.3035	14.7279
568	2016	-4.98829	0.142584	1	0	0	14	1.078	15.411	-0.799274	17.6482	-0.766897	1.76889	-0.499395	4.2921	0	0	3	-0.0173558	-1.67964	22.84	3.33613	23.3407	14.409
568	2017	-5.95503	0.13171	1	0	0	14	1.081	15.7342	-0.205373	18.3687	-0.192691	1.71124	-0.231018	4.38402	0	0	3	-0.011764	-1.49208	23.0646	3.25887	23.7089	14.2966
568	2018	-5.632	0.155296	1	0	0	14	1.08	16.0119	-0.0869692	17.6906	-0.37265	1.67358	-0.300023	4.39987	0	0	3	-0.010315	-1.41693	23.2925	3.25887	23.8412	14.2144
568	2019	-3.78957	0.16052	1	0	0	14	1.075	16.102	-0.145578	18.2921	-0.349076	1.68291	-0.256689	4.39012	0	0	3	-0.0115545	-1.12753	23.4843	3.25887	24.0871	14.2461
568	2020	-0.781399	0.170199	1	0	0	14	1.038	16.2751	-0.282012	18.3746	-0.305689	1.7567	-0.329403	4.41474	0	0	3	-0.0789328	-1.0852	23.5358	3.25887	24.2786	14.2187
568	2021	-2.35414	0.183683	1	0	0	14	1.082	16.5034	-0.281883	18.8728	-0.57675	1.61307	-0.48186	4.38813	0	0	3	-0.0622117	-1.05311	23.7506	3.25887	24.4891	14.5086
571	2009	1.45725		0	1	0	81	1.117	13.0984	-0.926953		-0.90938	1.89352	-0.451781	4.24018	1	0	0		-1.669		2.49815	21.4362
571	2010	1.06371		0	1	0	81	1.16	13.6703	-0.834375	14.4207	-0.730164	1.73352	-0.657061	4.26212	1	0	0		-1.66527		2.49815	21.5072
571	2011	2.59843		0	1	0	81	1.12	14.0589	-0.959411	15.3904	-0.939797	1.65908	-0.602055	4.27847	1	0	0		-0.790637		2.49815	21.6633	13.1338
571	2012	0.952876		0	1	0	81	1.091	14.1747	-0.714033	15.6909	-0.593249	1.70094	-0.538782	4.29946	1	0	0		-1.52128		2.49815	21.76	12.8818
571	2013	1.99517		0	1	0	81	1.099	14.22	-0.945671	15.1727	-0.797177	1.71434	-0.54379	4.2631	1	0	0		-1.18711		2.49815	21.9262	12.8798
571	2014	2.36255		0	1	0	81	1.085	14.2769	-0.969051	16.5025	-0.933613	1.73841	-0.522584	4.30014	1	0	0		-1.03594		2.39699	22.2207	13.1945
571	2015	2.00041		0	1	0	81	1.078	14.1496	-0.885741	14.6973	-0.717748	1.77677	-0.550295	4.28013	1	0	0		-0.890016		2.39699	22.3084	13.5789
571	2016	1.56967		0	0	0	81	1.075	13.942	-0.799274	18.4822	-0.766897	1.76889	-0.499395	4.171	1	0	0		-0.867203		2.39699	22.3307	13.3602
571	2017	1.91193		0	0	0	81	1.07	13.8517	-0.205373	19.2733	-0.192691	1.71124	-0.231018	4.13868	1	0	0		-0.816341		2.39699	22.3681	13.2343
571	2018	4.17706		0	0	0	81	1.058	14.0572	-0.0869692	15.7695	-0.37265	1.67358	-0.300023	4.02124	1	0	0		-0.590406		2.39699	22.1655	13.1038
571	2019			0	0	0	81	1.058	14.0896	-0.145578	17.2504	-0.349076	1.68291	-0.256689	3.94488	1	0	0		-0.447187		2.39699	21.9616	12.6727
571	2020			0	1	0	81	1.035	14.1223	-0.282012	16.1097	-0.305689	1.7567	-0.329403	3.87474	1	0	0		-0.388338		2.584	21.7983	12.1372
571	2021			0	1	0	81	1.112	14.6428	-0.281883	17.4348	-0.57675	1.61307	-0.48186	3.66151	1	0	0		-0.376547		2.584	21.7529	12.1982
572	2009	-0.131989	-0.064286	0	1	0	34	1.117	13.0984	-0.926953	18.8522	-0.90938	1.89352	-0.451781	4.28483	1	0	0	-0.104512	-0.835236	22.5586	3.81287	22.799
572	2010	-3.14545	0.040001	0	1	0	34	1.16	13.6703	-0.834375	20.0649	-0.730164	1.73352	-0.657061	4.2442	1	0	0	-0.0800393	-0.982938	23.0441	3.36038	23.2649
572	2011	2.24205	0.042023	0	1	0	34	1.12	14.0589	-0.959411	18.853	-0.939797	1.65908	-0.602055	4.25434	1	0	0	-0.0778772	-1.03425	23.1405	3.36038	23.2959	13.9389
572	2012	1.80187	0.032325	0	1	0	34	1.091	14.1747	-0.714033	18.8348	-0.593249	1.70094	-0.538782	4.13948	1	0	0	-0.0885132	-1.20124	22.8588	3.36038	23.2649	14.0272
572	2013	1.06921	0.04061	0	1	0	34	1.099	14.22	-0.945671	19.0345	-0.797177	1.71434	-0.54379	4.19555	1	0	0	-0.101447	-1.1491	23.0491	3.36038	23.3479	14.0867
572	2014	0.794949	0.016679	0	1	0	34	1.085	14.2769	-0.969051	18.2694	-0.933613	1.73841	-0.522584	4.20975	1	0	0	-0.102404	-0.924802	23.2371	3.36038	23.5021	14.3994
572	2015	0.575573	0.005863	0	1	0	34	1.078	14.1496	-0.885741	18.6823	-0.717748	1.77677	-0.550295	4.20618	1	0	0	-0.0932596	-0.816807	23.2231	3.36038	23.5797	14.8355
572	2016	1.55504	0.000713	0	1	0	34	1.075	13.942	-0.799274	18.923	-0.766897	1.76889	-0.499395	4.177	1	0	0	-0.0908464	-0.754506	23.377	3.36038	23.6247	14.5614
572	2017	3.36602	-0.089613	0	1	0	34	1.07	13.8517	-0.205373	19.0185	-0.192691	1.71124	-0.231018	4.19825	1	0	0	-0.0932442	-0.741298	23.0256	3.36038	23.4833	14.2601
572	2018	2.45918	-0.198401	0	1	0	34	1.058	14.0572	-0.0869692	18.4049	-0.37265	1.67358	-0.300023	4.1648	1	0	0	-0.105989	-0.701484	22.3906	3.36038	23.1656	13.8761
572	2019		0.009098	0	1	0	34	1.058	14.0896	-0.145578	19.0724	-0.349076	1.68291	-0.256689	4.19885	1	0	0	-0.131274	-0.762094	22.2986	3.36038	23.0935	13.7509
572	2020		-0.139252	0	1	0	34	1.035	14.1223	-0.282012	18.8891	-0.305689	1.7567	-0.329403	4.21094	1	0	0	-0.177104	-0.657475	21.0936	3.36038	22.9436	14.0325
572	2021	2.55531	0.016442	0	1	0	34	1.112	14.6428	-0.281883	18.0605	-0.57675	1.61307	-0.48186	4.19705	1	0	0	-0.155126	-0.808953	21.3175	3.36038	22.8286	13.5726
573	2009	2.61459	0.009282	0	1	0	66	1.097	17.928	-0.926953		-0.90938	1.89352	-0.451781	4.24707	1	0	0	-0.053768	-0.80238	20.0225	2.63763	21.6633
573	2010	2.1296	0.018522	0	1	0	66	1.124	18.1786	-0.834375		-0.730164	1.73352	-0.657061	4.29769	1	0	0	-0.0805942	-0.825909	20.0859	2.63763	21.6554
573	2011	2.19366	0.024238	0	1	0	66	1.1	18.3297	-0.959411	13.8155	-0.939797	1.65908	-0.602055	4.31869	1	0	0	-0.0846607	-0.891286	20.5341	2.80457	21.6435	12.438
573	2012	3.91522	0.024134	0	1	0	66	1.082	18.4046	-0.714033		-0.593249	1.70094	-0.538782	4.30461	1	0	0	-0.0790865	-0.859757	20.4969	2.80457	21.6788	12.0672
573	2013	3.24254	0.037072	0	1	0	66	1.085	18.5069	-0.945671		-0.797177	1.71434	-0.54379	4.24406	1	0	0	-0.054547	-0.798046	20.7497	2.80457	21.7983	12.3062
573	2014	2.20861	0.001806	0	1	0	66	1.078	18.4976	-0.969051	10.9455	-0.933613	1.73841	-0.522584	4.31281	1	0	0	-0.0539072	-0.665606	20.5844	2.80457	21.9232	12.4478
573	2015	1.98335	-0.031018	0	1	0	66	1.07996	18.4405	-0.885741	8.29405	-0.717748	1.77677	-0.550295	4.18586	1	0	0	-0.0546378	-0.651698	19.5507	2.80457	21.8833	13.1515
573	2016	-0.617408	0.069721	0	1	0	66	1.07504	18.3746	-0.799274		-0.766897	1.76889	-0.499395	4.22508	1	0	0	-0.0617722	-0.974691	20.8414	2.80457	21.7385	12.6909
573	2017	2.30902	0.01076	0	1	0	66	1.07543	18.4306	-0.205373	13.6145	-0.192691	1.71124	-0.231018	4.32929	1	0	0	-0.0849611	-0.877734	20.1536	2.80639	21.8017	12.1904
573	2018	-0.856403	0.011452	0	1	0	66	1.068	18.4976	-0.0869692	16.9689	-0.37265	1.67358	-0.300023	4.34873	1	0	0	-0.0700867	-0.677276	20.6308	2.98062	21.9674	11.8475
573	2019	2.57932	0.018919	0	1	0	66	1.062	18.4599	-0.145578	16.6787	-0.349076	1.68291	-0.256689	4.26521	1	0	0	-0.0706146	-0.891671	20.6318	2.98113	21.7983	11.8655
573	2020	0.406062	-0.038713	0	1	0	66	1.023	18.4405	-0.282012	16.4587	-0.305689	1.7567	-0.329403	4.25064	1	0	0	-0.0664572	-0.706506	20.5322	2.99323	21.8579	11.9872
573	2021	0.42231	0.054309	0	1	0	66	1.08	18.6675	-0.281883	15.1913	-0.57675	1.61307	-0.48186	4.29128	1	0	0	-0.0663257	-1.10158	20.9153	2.99323	21.6435	11.8206
576	2009		0.016452	1	0	0	33	1.097	17.928	-0.926953	17.3165	-0.90938	1.89352	-0.451781	4.26071	1	0	0	-0.152938	-0.72609	20.0013	2.98669	20.4658
576	2010		-0.110295	1	0	0	33	1.124	18.1786	-0.834375	16.4969	-0.730164	1.73352	-0.657061	4.2829	1	0	0	-0.164978	-0.613952	19.7904	2.98669	20.3694
576	2011		-0.214733	0	1	0	33	1.1	18.3297	-0.959411	19.2553	-0.939797	1.65908	-0.602055	4.14171	1	0	0	-0.201107		19.7749			12.4501
576	2012		0.051221	0	1	0	33	1.082	18.4046	-0.714033	19.3439	-0.593249	1.70094	-0.538782	4.21361	1	0	0	-0.102237	-0.221018	19.9662	2.98669	20.6399	12.214
576	2013	2.70297	0.024348	0	1	0	33	1.085	18.5069	-0.945671	17.6209	-0.797177	1.71434	-0.54379	4.23657	1	0	0	-0.0627566	-1.1691	19.9272	3.7269	21.1153	12.4457
576	2014	2.78205	0.006871	0	1	0	33	1.078	18.4976	-0.969051	17.4561	-0.933613	1.73841	-0.522584	4.26423	1	0	0	-0.0637058	-1.22416	19.9812	3.7269	21.1017	12.4503
576	2015	0.979439	0.09055	0	1	0	33	1.07996	18.4405	-0.885741	17.775	-0.717748	1.77677	-0.550295	4.28469	1	0	0	-0.0617988	-0.956061	19.8023	3.7269	21.3962	13.3579
576	2016	2.19735	0.06495	0	1	0	33	1.07504	18.3746	-0.799274	16.6899	-0.766897	1.76889	-0.499395	4.26423	1	0	0	-0.06572	-1.7694	19.975	3.7269	21.1807	12.7171
576	2017	4.7441	-0.234639	0	1	0	33	1.07543	18.4306	-0.205373	16.7526	-0.192691	1.71124	-0.231018	4.14804	1	0	0	-0.0836153	-1.87921	19.9788	3.7269	20.9139	12.2157
576	2018	-2.07431	0.064595	0	1	0	33	1.068	18.4976	-0.0869692	17.2939	-0.37265	1.67358	-0.300023	4.18083	1	0	0	-0.589719	-1.16519	19.8297	3.7269	21.2361	12.6584
576	2019	2.16282	0.068172	0	1	0	33	1.062	18.4599	-0.145578	14.9017	-0.349076	1.68291	-0.256689	4.1747	1	0	0	-0.623522	-1.28247	20.0192	3.7269	21.187	12.4557
576	2020	-1.86221	0.355071	0	1	0	33	1.023	18.4405	-0.282012	17.7032	-0.305689	1.7567	-0.329403	4.1999	1	0	0	-0.463975	-2.24106	20.0593	3.7269	21.386	12.4537
576	2021	0.432494	0.021219	0	1	0	33	1.08	18.6675	-0.281883	17.4315	-0.57675	1.61307	-0.48186	4.26324	1	0	0	-0.438635	-2.1148	20.1064	3.7269	21.3385	11.9171
582	2009	3.98204	0.065226	1	0	0	52	1.139	14.17	-0.926953	15.2788	-0.90938	1.89352	-0.451781	4.18174	0	0	3	-0.204402	-0.545291	19.1906	3.70844	20.3464
582	2010	1.60846	0.048749	1	0	0	52	1.142	14.3887	-0.834375	14.9533	-0.730164	1.73352	-0.657061	4.15418	0	0	3	-0.163229	-0.528491	19.8194	3.70844	20.5212
582	2011	3.19724	0.04201	1	0	0	52	1.123	14.6638	-0.959411	15.4896	-0.939797	1.65908	-0.602055	4.00842	0	0	3	-0.136442	-0.511396	20.7425	3.70844	20.6571	12.2952
582	2012	3.7861	0.027739	1	0	0	52	1.113	14.8968	-0.714033	14.4716	-0.593249	1.70094	-0.538782	4.11104	0	0	3	-0.0804815	-0.325919	21.4634	3.70844	21.1287	12.187
582	2013	-0.508182	0.068799	1	0	0	52	1.102	15.0042	-0.945671	17.0396	-0.797177	1.71434	-0.54379	4.17069	0	0	3	-0.129182	-0.598004	22.0374	4.1273	22.8715	12.5688
582	2014	1.28559	0.07076	1	0	0	52	1.085	15.2154	-0.969051	17.0603	-0.933613	1.73841	-0.522584	4.25049	0	0	3	-0.129391	-0.536019	22.1673	4.1273	22.875	12.8574
582	2015	0.815867	0.033033	1	0	0	52	1.081	15.4465	-0.885741	17.6748	-0.717748	1.77677	-0.550295	4.1273	0	0	3	-0.133298	-0.827815	21.84	3.99065	23.241	13.3868
584	2009	3.77941		0	1	0	33	1.124	17.3389	-0.926953		-0.90938	1.89352	-0.451781	4.22815	1	0	0		-1.0762		3.4889	21.6826
584	2010	0.12289		0	1	0	33	1.127	17.6571	-0.834375		-0.730164	1.73352	-0.657061	4.25021	1	0	0		-0.769022		3.48921	21.976
584	2011	1.99867		0	1	0	33	1.11	17.8045	-0.959411		-0.939797	1.65908	-0.602055	4.28013	1	0	0		-0.704121		3.48921	22.0289	12.3035
584	2012	4.24014		0	1	0	33	1.101	17.8192	-0.714033		-0.593249	1.70094	-0.538782	4.26465	1	0	0		-0.678877		3.48921	22.037	12.0013
584	2013	-3.37617		0	1	0	33	1.096	17.8247	-0.945671		-0.797177	1.71434	-0.54379	4.22683	1	0	0		-0.983612		3.48921	22.0014	12.6963
584	2014			0	1	0	33	1.087	17.848	-0.969051		-0.933613	1.73841	-0.522584	4.10149	1	0	0		-0.909169		3.48921	21.9732	12.8322
584	2015	0.163311		0	1	0	33	1.08533	17.8155	-0.885741		-0.717748	1.77677	-0.550295	4.15293	1	0	0		-1.21493		3.49893	21.8085	13.9241
584	2016			0	1	0	33	1.078	17.7454	-0.799274		-0.766897	1.76889	-0.499395	4.171	1	0	0		-1.20707		3.50014	21.5297	13.1505
584	2017	0.697007		0	1	0	33	1.07153	17.8947	-0.205373		-0.192691	1.71124	-0.231018	4.12842	1	0	0		-0.613135		2.92316	22.0262	12.6946
584	2018	2.11925		0	1	0	33	1.067	18.0112	-0.0869692		-0.37265	1.67358	-0.300023	4.20842	1	0	0		-0.511077		2.92316	22.2273	11.8388
584	2019	4.00608		0	1	0	33	1.061	17.9586	-0.145578		-0.349076	1.68291	-0.256689	4.14186	1	0	0		-0.530207		2.92316	22.234	11.7149
584	2020	2.73524		0	1	0	33	1.037	17.9791	-0.282012		-0.305689	1.7567	-0.329403	4.23859	1	0	0		-0.710552		2.70738	22.3367	11.571
584	2021	3.73849		0	1	0	33	1.086	18.2062	-0.281883		-0.57675	1.61307	-0.48186	4.18905	1	0	0		-0.523808		2.70738	22.294	11.8224
586	2009		0.012506	0	1	0	37	1.145	14.698	-0.926953	15.5987	-0.90938	1.89352	-0.451781	4.1648	0	0	3	-0.0741655	-0.262084	19.7344	3.02917	20.0616
586	2010		0.113438	0	1	0	37	1.151	15.0001	-0.834375	15.6671	-0.730164	1.73352	-0.657061	4.20827	0	0	3	-0.0693329	-0.427654	19.7858	3.02917	20.0865
586	2011	5.59058	0.043544	0	1	0	37	1.15	15.3784	-0.959411	15.884	-0.939797	1.65908	-0.602055	4.2245	0	0	3	-0.0509807	-0.506057	19.9907	3.02917	20.0674	12.4746
586	2012	4.599	0.016658	0	1	0	37	1.126	15.5929	-0.714033	16.5658	-0.593249	1.70094	-0.538782	4.19132	0	0	3	-0.0491629	-0.54124	19.8994	3.02917	20.0577	12.3219
586	2013	2.71669	0.034589	0	1	0	37	1.1	15.6807	-0.945671	16.1161	-0.797177	1.71434	-0.54379	4.23671	0	0	3	-0.042634	-0.621778	19.8376	3.02917	20.0099	12.1651
586	2014		0.016599	0	1	0	37	1.085	15.7643	-0.969051	16.5254	-0.933613	1.73841	-0.522584	4.27151	0	0	3	-0.0388095	-0.576734	19.9786	3.02917	20.1034	12.369
586	2015		0.033478	0	0	0	37	1.079	15.4484	-0.885741	17.1731	-0.717748	1.77677	-0.550295	4.22989	0	0	3	-0.0405044	-0.658466	19.8908	3.02917	20.0903	13.1417
586	2016	4.41321	0.006879	0	0	0	37	1.078	15.411	-0.799274	16.6715	-0.766897	1.76889	-0.499395	4.19735	0	0	3	-0.0373676	-0.640272	19.9358	3.02917	20.1291	12.6597
586	2017	6.37138	0.001688	0	0	0	37	1.081	15.7342	-0.205373	16.3974	-0.192691	1.71124	-0.231018	4.22844	0	0	3	-0.0366536	-0.631956	19.7825	3.02917	20.1452	12.0671
586	2018	5.90454	-0.003116	0	0	0	37	1.08	16.0119	-0.0869692	16.4071	-0.37265	1.67358	-0.300023	4.237	0	0	3	-0.0378088	-0.572068	19.8716	3.02917	20.2108	12.1535
586	2019	4.86747	0.009379	0	0	0	37	1.075	16.102	-0.145578	15.6488	-0.349076	1.68291	-0.256689	4.1071	0	0	3	-0.0362605	-0.560949	19.8892	3.02917	20.2533	12.6633
586	2020	3.35343	0.046408	0	0	0	37	1.038	16.2751	-0.282012	15.7985	-0.305689	1.7567	-0.329403	4.05178	0	0	3	-0.0356044	-0.812694	19.9999	3.02917	20.012	12.0368
586	2021	3.45456	0.054488	0	0	0	37	1.082	16.5034	-0.281883	15.9154	-0.57675	1.61307	-0.48186	4.15135	0	0	3	-0.0325366	-0.878343	19.924	3.02917	20.0597	11.9539
587	2009			1	0	0	39	1.114	14.2998	-0.926953		-0.90938	1.89352	-0.451781	4.1192	0	2	0		0.568916		3.46886	19.6055
587	2010			1	0	0	39	1.127	14.7522	-0.834375		-0.730164	1.73352	-0.657061	3.93866	0	2	0		1.3647		3.31237	18.6518
587	2011			0	1	0	39	1.123	15.1642	-0.959411		-0.939797	1.65908	-0.602055	4.07448	0	2	0		-0.987848		3.39953	21.0453	12.9938
587	2012	7.04321		0	1	0	39	1.1	15.1397	-0.714033		-0.593249	1.70094	-0.538782	4.19419	0	2	0		-0.773046		3.39953	21.3911	13.4826
587	2013	-2.28335		0	1	0	39	1.08	15.1734	-0.945671		-0.797177	1.71434	-0.54379	4.31013	0	2	0		-0.777049		3.39953	21.5208	13.4217
587	2014	0.489844		0	1	0	39	1.056	15.1739	-0.969051		-0.933613	1.73841	-0.522584	4.33376	0	2	0		-0.676082		3.39953	21.7741	13.513
587	2015	-2.55076		0	1	0	39	1.05659	14.558	-0.885741		-0.717748	1.77677	-0.550295	4.27277	0	2	0		-0.54327		3.612	23.673	13.9
587	2016	1.11529		0	1	0	39	1.061	14.3187	-0.799274		-0.766897	1.76889	-0.499395	4.24233	0	2	0		-0.314566		3.612	24.2555	13.0957
587	2017	3.00629		0	1	0	39	1.06356	14.4473	-0.205373		-0.192691	1.71124	-0.231018	4.19855	0	2	0		-0.321126		3.612	24.3096	12.8087
587	2018	5.48554		0	1	0	39	1.047	14.7877	-0.0869692		-0.37265	1.67358	-0.300023	4.22902	0	2	0		-0.240366		3.612	24.1605	12.6853
587	2019	5.6158		0	1	0	39	1.042	14.8128	-0.145578		-0.349076	1.68291	-0.256689	4.00842	0	2	0		-0.0051402		3.612	23.8279	12.6446
587	2020			0	1	0	39	1.01	14.6144	-0.282012		-0.305689	1.7567	-0.329403	3.89589	0	2	0		-0.0666185		3.612	22.3796	12.5028
587	2021			0	1	0	39	1.061	14.943	-0.281883		-0.57675	1.61307	-0.48186	3.86031	0	2	0		0.154756		3.612	20.8094	12.2684
589	2009	2.77733	0.083912	1	0	0	27	1.114	12.3477	-0.926953	17.0106	-0.90938	1.89352	-0.451781	4.30393	0	0	3	-0.0308748	-0.442862	22.2788	3.50736	22.1911
589	2010	3.4717	0.022806	1	0	0	27	1.128	12.6593	-0.834375	16.8262	-0.730164	1.73352	-0.657061	4.28524	0	0	3	-0.023842	-0.347732	22.5521	3.50736	22.4244
589	2011	5.38284	0.013589	1	0	0	27	1.15	13.0996	-0.959411	18.3242	-0.939797	1.65908	-0.602055	4.31415	0	0	3	-0.0191308	-0.362775	22.743	3.52164	22.6777	12.5736
589	2012	2.6283	0.019072	1	0	0	27	1.136	13.4048	-0.714033	18.1203	-0.593249	1.70094	-0.538782	4.2261	0	0	3	-0.0284725	-0.40549	22.6098	3.52164	22.6313	12.2583
589	2013	3.17076	0.023027	1	0	0	27	1.125	13.628	-0.945671	17.9007	-0.797177	1.71434	-0.54379	4.28634	0	0	3	-0.044921	-0.378141	22.5916	3.52164	22.7475	12.3342
589	2014	0.690631	0.017161	1	0	0	27	1.108	13.8898	-0.969051	18.3047	-0.933613	1.73841	-0.522584	4.25958	0	0	3	-0.0342592	-0.49085	22.4395	3.22684	22.9985	12.6224
589	2015	0.885795	-0.023131	1	0	0	27	1.107	14.0161	-0.885741	17.2438	-0.717748	1.77677	-0.550295	4.22303	0	0	3	-0.0291611	-0.37375	22.2779	3.23199	23.1392	13.538
589	2016	2.11835	0.001416	1	0	0	27	1.10534	13.2533	-0.799274	19.1652	-0.766897	1.76889	-0.499395	4.23077	0	0	3	-0.0293485	-0.420388	22.4438	3.23199	23.0651	12.6628
589	2017	2.82689	-0.022818	1	0	0	27	1.102	13.6122	-0.205373	17.2776	-0.192691	1.71124	-0.231018	4.16325	0	0	3	-0.0307933	-0.421195	22.6634	3.23199	22.9975	12.41
589	2018	1.73759	0.008412	1	0	0	27	1.091	13.5414	-0.0869692	17.3483	-0.37265	1.67358	-0.300023	4.1975	0	0	3	-0.0280209	-0.394292	22.6439	3.23199	23.0746	12.1309
589	2019	0.375434	0.012874	1	0	0	27	1.083	13.3952	-0.145578	17.2745	-0.349076	1.68291	-0.256689	4.21168	0	0	3	-0.0214872	-0.43683	22.5886	3.23199	23.0746	12.326
589	2020	0.069426	0.098858	1	0	0	27	1.045	13.5811	-0.282012	17.2546	-0.305689	1.7567	-0.329403	4.22742	0	0	3	-0.0208253	-0.551533	22.6415	3.20397	23.1656	12.0068
589	2021	1.79633	0.028721	1	0	0	27	1.081	13.8284	-0.281883	17.945	-0.57675	1.61307	-0.48186	4.28013	0	0	3	-0.028807	-0.618795	22.7165	3.3236	23.2805	11.8715
590	2009	5.50996	-0.170756	1	0	0	25	1.137	13.8303	-0.926953	14.3651	-0.90938	1.89352	-0.451781	4.26844	0	2	0	-0.313761	-0.593872	19.429	2.89093	20.0616
590	2010	3.92259	0.082909	1	0	0	25	1.146	14.1978	-0.834375	13.8875	-0.730164	1.73352	-0.657061	4.21257	0	2	0	-0.274759	-0.674051	19.5573	2.89093	20.1594
590	2011	5.79169	0.119734	1	0	0	25	1.128	14.4544	-0.959411	15.7174	-0.939797	1.65908	-0.602055	4.196	0	2	0	-0.25187	-0.915541	19.6547	2.89148	20.2174	12.5653
590	2012	0.445102	0.195459	1	0	0	25	1.113	14.6016	-0.714033	14.218	-0.593249	1.70094	-0.538782	4.21316	0	2	0	-0.206957	-1.13877	19.7111	2.89148	20.3723	12.4369
590	2013	6.37803	-0.297615	1	0	0	25	1.101	14.7388	-0.945671	14.0014	-0.797177	1.71434	-0.54379	4.10016	0	2	0	-0.306706	-0.668939	19.3607	2.91181	20.1309	12.4904
590	2014	7.14755	-0.146161	1	0	0	25	1.095	14.9415	-0.969051	14.4361	-0.933613	1.73841	-0.522584	4.14694	0	2	0	-0.30929	-0.376491	19.1293	2.9237	20.1905	12.4957
590	2015		0.038085	1	0	0	25	1.085	14.8906	-0.885741	14.8441	-0.717748	1.77677	-0.550295	4.14883	0	2	0	-0.393806	-0.431286	19.5015	2.9237	20.1905	12.8314
590	2016	5.1807	0.079451	1	0	0	25	1.08	14.7803	-0.799274	15.4612	-0.766897	1.76889	-0.499395	4.2032	0	2	0	-0.333159	-0.542189	19.5757	2.9237	20.2628	11.8161
590	2017	4.96857	0.011337	1	0	0	25	1.08	15.0977	-0.205373	15.4277	-0.192691	1.71124	-0.231018	4.26409	0	2	0	-0.213354	-1.1015	19.6548	3.3673	20.5886	11.5358
590	2018	1.0273	-0.046755	1	0	0	25	1.078	15.3518	-0.0869692	16.1805	-0.37265	1.67358	-0.300023	4.24578	0	2	0	-0.184538	-1.2376	19.0402	3.38133	20.5212	11.5042
590	2019	1.05157	0.050124	1	0	0	25	1.076	15.6537	-0.145578	14.8344	-0.349076	1.68291	-0.256689	4.26816	0	2	0	-0.173262	-1.32715	19.5682	3.38133	20.5572	11.7843
590	2020	0.038816	0.025469	0	0	0	25	1.038	15.7711	-0.282012	15.9564	-0.305689	1.7567	-0.329403	4.27819	0	2	0	-0.168255	-1.28315	19.4326	3.38133	20.609	11.6371
590	2021	0.821442	0.036616	0	0	0	25	1.077	16.0424	-0.281883	16.6842	-0.57675	1.61307	-0.48186	4.23469	0	2	0	-0.148661	-1.22079	19.5219	3.38133	20.6907	11.4485
591	2009	3.68585	0.010015	1	0	0	41	1.149	13.5558	-0.926953	16.1823	-0.90938	1.89352	-0.451781	4.23324	0	0	3	-0.0482233	-0.23376	22.0656	4.00241	21.4747
591	2010	1.8968	0.008116	1	0	0	41	1.171	14.0328	-0.834375	16.1359	-0.730164	1.73352	-0.657061	4.29101	0	0	3	-0.0439603	-0.263243	22.192	3.90882	21.5562
591	2011	4.56813	0.001177	1	0	0	41	1.164	14.8874	-0.959411	16.0323	-0.939797	1.65908	-0.602055	4.22931	0	0	3	-0.0397247	-0.210978	22.2882	3.90882	21.7165	11.6028
591	2012	4.38713	0.006509	1	0	0	41	1.136	15.4871	-0.714033	13.8036	-0.593249	1.70094	-0.538782	4.28317	0	0	3	-0.0566953	-0.200992	22.2726	3.90882	21.7948	11.5118
591	2013	3.51591	0.006382	1	0	0	41	1.123	15.7426	-0.945671	15.3572	-0.797177	1.71434	-0.54379	4.22625	0	0	3	-0.0519746	-0.194497	22.257	3.90882	21.877	11.6215
591	2014	3.45772	-0.001281	1	0	0	41	1.109	16.0713	-0.969051	13.1103	-0.933613	1.73841	-0.522584	4.21376	0	0	3	-0.0477532	-0.15515	22.2812	3.23159	21.9232	11.983
591	2015	2.39838	0.02169	1	0	0	41	1.11	15.8233	-0.885741	18.0088	-0.717748	1.77677	-0.550295	4.19041	0	0	3	-0.017251	-0.319514	22.0126	3.70844	23.8456	12.8664
591	2016	2.06113	0.022796	1	0	0	41	1.107	15.6521	-0.799274	18.0319	-0.766897	1.76889	-0.499395	4.20946	0	0	3	-0.0134409	-0.489429	22.1896	3.44266	24.1178	11.7594
591	2017	2.68463	0.025695	1	0	0	41	1.093	15.7117	-0.205373	17.949	-0.192691	1.71124	-0.231018	4.26071	0	0	3	-0.0127428	-0.491459	22.3728	3.44266	24.1764	11.12
591	2018	2.60575	0.024997	1	0	0	41	1.06	15.8826	-0.0869692	18.3608	-0.37265	1.67358	-0.300023	4.27902	0	0	3	-0.0114776	-0.47197	22.3401	3.44266	24.2555	11.0174
591	2019	2.6893	0.024174	1	0	0	41	1.063	15.9431	-0.145578	18.6106	-0.349076	1.68291	-0.256689	4.23772	0	0	3	-0.0142561	-0.44565	22.3349	3.44266	24.3476	10.994
591	2020	2.62868	0.026035	1	0	0	41	1.039	16.0581	-0.282012	18.4436	-0.305689	1.7567	-0.329403	4.2032	0	0	3	-0.0133274	-0.449061	22.3919	3.44266	24.3919	11.082
591	2021	3.12734	0.029307	1	0	0	41	1.083	16.3332	-0.281883	18.8003	-0.57675	1.61307	-0.48186	4.27861	0	0	3	-0.0133163	-0.469786	22.6714	3.44266	24.4071	11.0048
592	2009	3.10174	0.068988	0	1	0	2	1.123	15.8906	-0.926953	16.1857	-0.90938	1.89352	-0.451781	4.27263	1	0	0	-0.035478		19.593
592	2010	0.427974	0.047165	0	1	0	2	1.139	16.2043	-0.834375	17.7332	-0.730164	1.73352	-0.657061	4.24075	1	0	0	-0.0246688	-1.03526	20.0281	3.88527	21.3808
592	2011	3.79291	0.004671	0	1	0	2	1.123	16.4827	-0.959411	16.5219	-0.939797	1.65908	-0.602055	4.27416	1	0	0	-0.0255045	-1.13128	20.3502	3.81309	21.3221	12.5742
592	2012	3.43425	0.009081	0	1	0	2	1.114	16.5628	-0.714033	17.7616	-0.593249	1.70094	-0.538782	4.30703	1	0	0	-0.0183778	-1.19402	20.4048	3.58018	21.3276	12.8312
592	2013	4.20955	0.026701	0	1	0	2	1.11	16.6428	-0.945671	18.0504	-0.797177	1.71434	-0.54379	4.25887	1	0	0	-0.0182393	-1.33844	20.57	3.51035	21.3276	12.8913
592	2014	4.8867	0.0358	0	1	0	2	1.099	16.6891	-0.969051	18.3522	-0.933613	1.73841	-0.522584	4.37827	1	0	0	-0.0151431	-1.09838	20.578	3.58018	21.4887	13.6672
592	2015	-0.81109	0.011004	0	1	0	2	1.09	16.6428	-0.885741	17.7011	-0.717748	1.77677	-0.550295	4.35927	1	0	0	-0.0097807	-2.32264	20.6858	3.44935	22.0583	14.1458
592	2016	0.573577	0.001282	0	1	0	2	1.084	16.5692	-0.799274	17.811	-0.766897	1.76889	-0.499395	4.31281	1	0	0	-0.0175277	-1.81356	20.4828	3.32215	22.1512	13.427
592	2017		-0.001582	0	1	0	2	1.081	16.6546	-0.205373	18.0634	-0.192691	1.71124	-0.231018	4.38577	1	0	0	-0.0433	-1.63504	20.5588	3.32215	22.1934	13.0955
592	2018	3.65284	0.007299	0	1	0	2	1.083	16.744	-0.0869692	18.2965	-0.37265	1.67358	-0.300023	4.43438	1	0	0	-0.0442957	-1.54222	20.6565	3.34003	22.1819	12.9325
592	2019	-0.118406	0.00425	0	1	0	2	1.076	16.7756	-0.145578	17.9576	-0.349076	1.68291	-0.256689	4.41268	1	0	0	-0.0486285	-1.84145	20.6891	3.23475	22.1702	12.9783
592	2020	1.92348	-0.0609	0	1	0	2	1.033	16.831	-0.282012	17.7826	-0.305689	1.7567	-0.329403	4.40354	1	0	0	-0.0311853	-1.09135	20.9337	3.10906	22.3206	13.0674
592	2021	2.30614	-0.188123	0	1	0	2	1.08	17.1689	-0.281883	17.8055	-0.57675	1.61307	-0.48186	4.2383	1	0	0	-0.0223847	-0.914355	21.1973	2.91072	22.1488	13.1399
593	2009	4.62639	0.123873	0	1	0	42	1.145	14.698	-0.926953	14.152	-0.90938	1.89352	-0.451781	4.22581	0	0	3	-0.0168614	-0.654607	19.6141	3.14156	20.1734
593	2010	2.4536	0.00892	0	1	0	42	1.151	15.0001	-0.834375	13.7052	-0.730164	1.73352	-0.657061	4.18037	0	0	3	-0.0146285	-0.538918	19.4641	3.14156	20.3361
593	2011	3.87733	0.078525	0	1	0	42	1.15	15.3784	-0.959411	15.3686	-0.939797	1.65908	-0.602055	4.25816	0	0	3	-0.0105778	-0.71563	20.1378	3.14156	20.2971	12.7822
593	2012	4.30789	0.025901	0	1	0	42	1.126	15.5929	-0.714033	15.5492	-0.593249	1.70094	-0.538782	4.19795	0	0	3	-0.0104908	-0.766443	19.9257	3.14156	20.2565	12.6111
593	2013	-2.29267	0.043158	0	1	0	42	1.1	15.6807	-0.945671	15.4656	-0.797177	1.71434	-0.54379	4.22727	0	0	3	-0.0180672	-1.33407	19.9467	3.14156	20.6245	12.5326
593	2014	-0.003464	0.022336	0	1	0	42	1.085	15.7643	-0.969051	15.4422	-0.933613	1.73841	-0.522584	4.26141	0	0	3	-0.0208774	-2.00241	19.9088	3.65532	20.4606	12.5522
593	2015	0.256216	0.017836	0	1	0	42	1.079	15.4484	-0.885741	15.476	-0.717748	1.77677	-0.550295	4.22829	0	0	3	-0.0197477		19.859			13.2518
593	2016	2.92894	-0.03269	0	1	0	42	1.078	15.411	-0.799274	13.7698	-0.766897	1.76889	-0.499395	4.20484	0	0	3	-0.410707	-1.20163	19.9757	3.71211	21.1807	12.5203
593	2017	2.1876	0.01554	0	1	0	42	1.081	15.7342	-0.205373	12.4162	-0.192691	1.71124	-0.231018	4.16698	0	0	3	-0.368953	-1.02788	20.0009	3.71211	21.2714	12.242
593	2018	3.5089	-0.114084	0	1	0	42	1.08	16.0119	-0.0869692	13.3344	-0.37265	1.67358	-0.300023	4.24864	0	0	3	-0.222499	-0.83753	20.2628	3.38912	21.2118	12.5032
593	2019	2.77506	0.021896	0	1	0	42	1.075	16.102	-0.145578	14.1776	-0.349076	1.68291	-0.256689	4.14646	0	0	3	-0.226686	-0.686152	20.7605	3.46574	21.4114	12.208
593	2020	2.33235	0.020071	0	1	0	42	1.038	16.2751	-0.282012	15.5216	-0.305689	1.7567	-0.329403	4.23584	0	0	3	-0.21314	-0.692144	20.9666	3.46574	21.4652	12.0553
593	2021	1.7085	0.025928	0	1	0	42	1.082	16.5034	-0.281883	15.4848	-0.57675	1.61307	-0.48186	4.18113	0	0	3	-0.205945	-0.713707	21.1337	3.46574	21.4934	12.3888
595	2009	4.49368	-0.139116	1	0	0	32	1.119	11.6973	-0.926953	17.3092	-0.90938	1.89352	-0.451781	4.36412	0	0	3	-0.0297162	-0.554504	19.3154	3.63178	20.5817
595	2010	4.68045	-0.210628	1	0	0	32	1.135	12.1859	-0.834375	15.5315	-0.730164	1.73352	-0.657061	4.21877	0	0	3	-0.0317982	-0.325701	19.7599	3.63178	20.4249
595	2011		0.008151	0	1	0	32	1.121	12.3396	-0.959411	15.8612	-0.939797	1.65908	-0.602055	4.1822	0	0	3	-0.0910972	-0.281716	19.9814	2.99573	20.5943	12.7837
595	2012		0.009629	0	1	0	32	1.115	12.3089	-0.714033	15.2304	-0.593249	1.70094	-0.538782	4.20469	0	0	3	-0.0926999	-0.309046	19.7389	2.99573	20.5513	12.3596
595	2013	4.44048	-0.11331	0	1	0	32	1.098	12.6816	-0.945671	16.3228	-0.797177	1.71434	-0.54379	4.23033	0	0	3	-0.124175	-0.303014	19.5989	3.4002	20.7815	12.3867
595	2014	4.74687	0.019681	0	1	0	32	1.08	13.2058	-0.969051	18.0169	-0.933613	1.73841	-0.522584	4.20424	0	0	3	-0.138882	-0.327932	19.9136	3.4002	20.7721	12.7628
595	2015	2.7935	-0.113502	0	1	0	32	1.08004	12.8318	-0.885741	15.9343	-0.717748	1.77677	-0.550295	4.27764	0	0	3	-0.136987	-0.960318	19.3822	3.97837	20.9139	13.3857
595	2016	4.30486	-0.070327	0	1	0	32	1.081	12.6923	-0.799274	16.7589	-0.766897	1.76889	-0.499395	4.19931	0	0	3	-0.133975	-0.802614	19.6896	3.99692	20.9056	13.3119
595	2017		0.014812	0	1	0	32	1.078	13.1296	-0.205373		-0.192691	1.71124	-0.231018	4.18388	0	0	3	-0.256469	-0.527438	19.8926	3.97123	21.3545	13.5157
595	2018	4.18748	-0.053116	0	1	0	32	1.07	12.8417	-0.0869692	16.0595	-0.37265	1.67358	-0.300023	4.19795	0	0	3	-0.26173	-0.482943	19.8847	3.9701	21.3276	12.6427
595	2019	5.03309	-0.21254	0	1	0	32	1.065	12.7627	-0.145578	16.0592	-0.349076	1.68291	-0.256689	4.1545	0	0	3	-0.274024	-0.287991	19.5561	3.95374	21.1485	12.9106
595	2020		0.008495	1	0	0	32	1.039	12.0895	-0.282012	16.585	-0.305689	1.7567	-0.329403	4.12471	0	0	3	-0.202581	-0.996639	19.1381	3.54645	21.1807	12.678
595	2021	3.31687	-0.129654	1	0	0	32	1.067	12.7129	-0.281883	16.1541	-0.57675	1.61307	-0.48186	4.22332	0	0	3	-0.227052	-0.907663	18.979	3.55506	21.0308	12.5962
597	2009	1.24345	0.078317	1	0	0	25	1.131	15.655	-0.926953	15.9889	-0.90938	1.89352	-0.451781	4.26395	1	0	0	-0.146405	-0.412216	22.3512	3.94488	22.5283
597	2010	2.19243	0.010217	1	0	0	25	1.142	15.9038	-0.834375	17.8494	-0.730164	1.73352	-0.657061	4.30109	1	0	0	-0.162945	-0.461966	22.2978	3.48032	22.4478
597	2011	5.15605	-0.06526	1	0	0	25	1.122	16.0776	-0.959411	18.8548	-0.939797	1.65908	-0.602055	4.28538	1	0	0	-0.158065	-0.353674	22.0798	3.48032	22.4931	12.8611
597	2012	4.41293	0.000906	1	0	0	25	1.095	16.1573	-0.714033	18.4393	-0.593249	1.70094	-0.538782	4.29292	1	0	0	-0.14545	-0.346818	22.0752	3.11352	22.5134	12.8009
597	2013	3.5507	-0.021868	1	0	0	25	1.087	16.2491	-0.945671	17.4633	-0.797177	1.71434	-0.54379	4.32267	1	0	0	-0.105507	-0.237833	22.0767	3.11352	22.7461	12.8523
597	2014	2.24888	0.009777	1	0	0	25	1.058	16.2491	-0.969051	17.5922	-0.933613	1.73841	-0.522584	4.31869	1	0	0	-0.0895342	-0.38873	22.1896	3.13593	22.8715	13.1475
597	2015	2.24593	-0.045113	1	0	0	25	1.03	16.0767	-0.885741	17.7515	-0.717748	1.77677	-0.550295	4.31962	1	0	0	-0.0898306	-0.323257	22.0673	3.06619	22.8854	13.5473
597	2016	2.30242	0.002691	1	0	0	25	0.975	15.9737	-0.799274	18.1864	-0.766897	1.76889	-0.499395	4.32836	1	0	0	-0.0794881	-0.285846	22.2949	3.06805	23.0046	12.9347
597	2017	3.72229	0.00869	1	0	0	25	1.042	16.1126	-0.205373	18.0703	-0.192691	1.71124	-0.231018	4.28538	1	0	0	-0.0758977	-0.275144	22.4596	3.0469	23.0841	12.8025
597	2018	3.16937	0.017184	0	1	0	25	1.057	16.2579	-0.0869692	18.4469	-0.37265	1.67358	-0.300023	4.34342	1	0	0	-0.0638412	-0.366132	22.7337	3.25887	23.1829	12.614
597	2019	3.10141	0.013592	0	1	0	25	1.055	16.1669	-0.145578	18.4186	-0.349076	1.68291	-0.256689	4.28689	1	0	0	-0.0592894	-0.374593	22.8298	3.19499	23.249	12.5242
597	2020	2.86764	0.00089	0	1	0	25	1.006	16.065	-0.282012	18.8126	-0.305689	1.7567	-0.329403	4.30946	1	0	0	-0.06006	-0.413758	22.7226	3.19294	23.2247	13.0208
597	2021	2.33435	0.007242	0	1	0	25	1.058	16.292	-0.281883	18.7047	-0.57675	1.61307	-0.48186	4.28193	1	0	0	-0.0528039	-0.393822	22.8207	3.49286	23.3035	12.6988
598	2009	4.52066	-0.057858	1	0	0	43	1.145	14.698	-0.926953	15.933	-0.90938	1.89352	-0.451781	4.24678	0	0	3	-0.12244	-0.368734	21.522	3.2988	21.4556
598	2010	1.20976	0.091175	1	0	0	43	1.151	15.0001	-0.834375		-0.730164	1.73352	-0.657061	4.30109	0	0	3	-0.552408	-1.00708	20.2315	3.95642	21.6749
598	2011	0.688862	0.082902	1	0	0	43	1.15	15.3784	-0.959411	17.2831	-0.939797	1.65908	-0.602055	4.32994	0	0	3	-0.195897	-0.745822	21.3744	3.73457	22.682	12.4773
598	2012	1.49303	0.087021	1	0	0	43	1.126	15.5929	-0.714033	16.513	-0.593249	1.70094	-0.538782	4.37122	0	0	3	-0.164924	-0.737973	21.4896	3.73457	22.8455	12.4866
598	2013	-0.029347	0.072126	1	0	0	43	1.1	15.6807	-0.945671	17.0408	-0.797177	1.71434	-0.54379	4.3995	0	0	3	-0.219142	-1.06055	21.6056	3.73886	23.0651	13.6831
598	2014	-0.032242	0.062666	1	0	0	43	1.085	15.7643	-0.969051	17.5246	-0.933613	1.73841	-0.522584	4.36029	0	0	3	-0.223274	-0.958486	21.7255	3.73886	23.2247	13.3929
598	2015	-0.462009	0.060019	1	0	0	43	1.079	15.4484	-0.885741	17.4749	-0.717748	1.77677	-0.550295	4.30163	0	0	3	-0.198963	-0.880636	21.8425	3.74005	23.3765	14.0118
598	2016	0.661811	0.051524	1	0	0	43	1.078	15.411	-0.799274	19.3351	-0.766897	1.76889	-0.499395	4.34264	0	0	3	-0.174066	-0.778648	21.8411	3.74005	23.5506	13.4137
598	2017	0.699393	0.048849	1	0	0	43	1.081	15.7342	-0.205373	18.9196	-0.192691	1.71124	-0.231018	4.35632	0	0	3	-0.235358	-0.78312	22.04	3.74005	23.6571	13.0671
598	2018	0.691775	0.048214	1	0	0	43	1.08	16.0119	-0.0869692	19.2487	-0.37265	1.67358	-0.300023	4.40635	0	0	3	-0.221574	-0.761591	22.1487	3.74195	23.763	12.6797
598	2019	0.93082	0.043435	1	0	0	43	1.075	16.102	-0.145578	18.9808	-0.349076	1.68291	-0.256689	4.4301	0	0	3	-0.278473	-0.641324	22.2998	3.74195	23.9541	12.6042
598	2020	1.01508	0.042848	1	0	0	43	1.038	16.2751	-0.282012	18.7782	-0.305689	1.7567	-0.329403	4.37739	0	0	3	-0.274174	-0.554485	22.4042	3.74195	24.154	12.6462
598	2021	1.72435	0.043798	1	0	0	43	1.082	16.5034	-0.281883	17.8344	-0.57675	1.61307	-0.48186	4.3849	0	0	3	-0.372854		22.6302			12.6178
599	2009	3.74898	0.061929	1	0	0	27	1.122	16.4474	-0.926953	17.5495	-0.90938	1.89352	-0.451781	4.26381	1	0	0	-0.0157758	-0.407188	22.1587	3.01111	22.1865
599	2010	3.00395	0.007739	1	0	0	27	1.123	16.7547	-0.834375	17.7476	-0.730164	1.73352	-0.657061	4.25519	1	0	0	-0.0140138	-0.376921	22.4773	3.01111	22.273
599	2011	4.63906	0.007339	1	0	0	27	1.109	16.9768	-0.959411	17.3327	-0.939797	1.65908	-0.602055	4.29155	1	0	0	-0.0131866	-0.368409	22.5663	3.01111	22.3166	13.0232
599	2012	4.15958	0.004362	1	0	0	27	1.098	17.0183	-0.714033	17.5376	-0.593249	1.70094	-0.538782	4.22858	1	0	0	-0.0131501	-0.384236	22.4997	3.01111	22.294	13.0551
599	2013	2.31483	0.005689	1	0	0	27	1.096	17.1002	-0.945671	17.5119	-0.797177	1.71434	-0.54379	4.21464	1	0	0	-0.0126648	-0.386715	22.3856	3.01111	22.3043	13.0658
599	2014	0.878476	0.011515	1	0	0	27	1.087	17.1369	-0.969051	17.7875	-0.933613	1.73841	-0.522584	4.23295	1	0	0	-0.0532109	-0.684205	22.104	3.12281	22.3427	13.2022
599	2015	1.20704	0.010026	1	0	0	27	1.07951	16.9977	-0.885741	17.2469	-0.717748	1.77677	-0.550295	4.22683	1	0	0	-0.0386598	-0.578815	21.8198	3.15188	22.4999	13.8755
599	2016	2.23845	0.01075	1	0	0	27	1.076	16.9682	-0.799274	18.0423	-0.766897	1.76889	-0.499395	4.19825	1	0	0	-0.0416807	-0.466015	22.3181	3.15188	22.7043	13.2875
599	2017	4.56155	0.012167	1	0	0	27	1.0736	17.0851	-0.205373	19.0732	-0.192691	1.71124	-0.231018	4.21257	1	0	0	-0.0438108	-0.407892	22.109	3.17262	22.8491	12.9756
599	2018	3.17183	0.003221	1	0	0	27	1.064	17.1897	-0.0869692	20.3938	-0.37265	1.67358	-0.300023	4.21302	1	0	0	-0.0424619	-0.561458	22.0438	3.24805	22.9172	12.5291
599	2019	3.21655	-0.031526	1	0	0	27	1.055	17.2067	-0.145578	19.0937	-0.349076	1.68291	-0.256689	4.2357	1	0	0	-0.0488993	-0.458407	22.14	3.25656	23.0138	12.6203
599	2020	3.19809	-0.007182	1	0	0	27	1.036	17.2812	-0.282012	19.7256	-0.305689	1.7567	-0.329403	4.20559	1	0	0	-0.0489938	-0.430761	22.2096	3.47166	23.0358	12.5515
599	2021	3.49293	-0.036412	1	0	0	27	1.083	17.631	-0.281883	19.279	-0.57675	1.61307	-0.48186	4.24606	1	0	0	-0.0378577	-0.340633	22.0905	3.47816	23.1028	12.4359
600	2009	3.22306	0.010581	1	0	0	41	1.1	14.9016	-0.926953	15.7166	-0.90938	1.89352	-0.451781	4.2697	1	0	0	-0.0285682	-0.51731	22.2781	4.00751	23.0358
600	2010	2.03219	0.003078	1	0	0	41	1.122	15.252	-0.834375	16.371	-0.730164	1.73352	-0.657061	4.2559	1	0	0	-0.0230865	-0.412108	22.4116	4.00751	23.2165
600	2011	4.88082	0.001043	1	0	0	41	1.113	15.4945	-0.959411	16.3519	-0.939797	1.65908	-0.602055	4.26198	1	0	0	-0.0264179	-0.302103	22.5204	4.00751	23.4705	12.8929
600	2012	3.85696	0.010017	1	0	0	41	1.096	15.4361	-0.714033	17.0093	-0.593249	1.70094	-0.538782	4.27792	1	0	0	-0.0240366	-0.285824	22.5827	4.00751	23.5565	12.6765
600	2013	1.34472	0.059632	1	0	0	41	1.082	15.5186	-0.945671	16.8957	-0.797177	1.71434	-0.54379	4.31053	1	0	0	-0.0223029	-0.339449	22.8868	4.00751	23.6136	12.862
600	2014	-0.667235	0.105283	1	0	0	41	1.065	15.6052	-0.969051	17.0508	-0.933613	1.73841	-0.522584	4.28827	1	0	0	-0.0248749	-0.568951	23.1112	4.20782	23.9541	13.2467
600	2015	-0.494691	0.101538	1	0	0	41	1.068	15.4548	-0.885741	17.2106	-0.717748	1.77677	-0.550295	4.28234	1	0	0	-0.027473	-0.666217	22.9877	4.20782	23.9775	13.6071
600	2016	0.416382	0.066521	1	0	0	41	1.068	15.3561	-0.799274	17.668	-0.766897	1.76889	-0.499395	4.30217	1	0	0	-0.0235573	-0.604962	22.9626	4.20931	24.0974	12.9393
600	2017	2.50122	0.010021	1	0	0	41	1.066	15.4211	-0.205373	17.7891	-0.192691	1.71124	-0.231018	4.28744	1	0	0	-0.0264734	-0.539475	23.0782	4.18403	24.1637	13.4353
600	2018	1.96423	0.020772	1	0	0	41	1.066	15.5001	-0.0869692	17.743	-0.37265	1.67358	-0.300023	4.28096	1	0	0	-0.0285065	-0.548945	23.3606	4.18403	24.1859	12.9151
600	2019	1.88989	0.02766	1	0	0	41	1.068	15.5741	-0.145578	18.3462	-0.349076	1.68291	-0.256689	4.21774	1	0	0	-0.0305829	-0.560478	23.3597	4.18403	24.2014	12.6892
600	2020	1.71797	0.035619	1	0	0	41	1.039	15.6791	-0.282012	17.9756	-0.305689	1.7567	-0.329403	4.28276	1	0	0	-0.0414784	-0.569854	23.3779	4.18403	24.2467	12.6164
600	2021	3.46956	-0.071298	1	0	0	41	1.065	15.9415	-0.281883	18.4545	-0.57675	1.61307	-0.48186	4.26127	1	0	0	-0.03981	-0.37842	23.434	4.18403	24.3739	12.8591
601	2009	3.73578	0.005037	1	0	0	41	1.097	17.928	-0.926953	16.9422	-0.90938	1.89352	-0.451781	4.32374	1	0	0	-0.0143972	-0.46683	21.244	2.82435	22.8562
601	2010	2.28339	0.008102	1	0	0	41	1.124	18.1786	-0.834375	17.5022	-0.730164	1.73352	-0.657061	4.27193	1	0	0	-0.0140908	-0.478873	21.4753	2.82435	22.8527
601	2011	3.74822	0.010665	1	0	0	41	1.1	18.3297	-0.959411	17.3486	-0.939797	1.65908	-0.602055	4.31134	1	0	0	-0.0141142	-0.50736	21.4698	2.82435	22.8237	12.9889
601	2012	3.47918	0.017404	1	0	0	41	1.082	18.4046	-0.714033	16.8473	-0.593249	1.70094	-0.538782	4.28262	1	0	0	-0.012354	-0.505777	21.4882	2.82435	22.8622	12.5601
601	2013	1.8064	0.026972	1	0	0	41	1.085	18.5069	-0.945671	17.4675	-0.797177	1.71434	-0.54379	4.30095	1	0	0	-0.013144	-0.560574	21.5733	2.66931	22.8854	12.4871
601	2014	1.39892	0.03146	1	0	0	41	1.078	18.4976	-0.969051	17.3395	-0.933613	1.73841	-0.522584	4.29306	1	0	0	-0.0197844	-0.62395	21.825	2.66931	22.8762	13.1927
601	2015	0.701212	0.035444	1	0	0	41	1.07996	18.4405	-0.885741	17.3309	-0.717748	1.77677	-0.550295	4.17022	1	0	0	-0.0197232	-0.680081	21.8243	2.70805	22.8645	13.9362
601	2016	0.42964	0.052441	1	0	0	41	1.07504	18.3746	-0.799274	17.8941	-0.766897	1.76889	-0.499395	4.2532	1	0	0	-0.0207008	-0.711829	21.886	2.70805	22.9014	13.1928
601	2017	1.4249	0.050015	0	0	0	41	1.07543	18.4306	-0.205373	18.2775	-0.192691	1.71124	-0.231018	4.27902	1	0	0	-0.0239598	-0.728043	22.0026	2.71403	22.9392	12.5744
601	2018	1.49319	0.031625	0	0	0	41	1.068	18.4976	-0.0869692	18.2583	-0.37265	1.67358	-0.300023	4.31815	1	0	0	-0.0247826	-0.65484	21.9553	2.71403	23.0259	12.1919
601	2019	1.42996	0.036127	0	0	0	41	1.062	18.4599	-0.145578	19.0111	-0.349076	1.68291	-0.256689	4.3073	1	0	0	-0.0278399	-0.608957	22.1833	2.71403	23.1392	12.1664
601	2020	2.77598	0.017324	0	0	0	41	1.023	18.4405	-0.282012	19.2761	-0.305689	1.7567	-0.329403	4.27847	1	0	0	-0.0272191	-0.509435	22.3245	2.99323	23.2649	12.848
601	2021	3.07426	0.003096	0	0	0	41	1.08	18.6675	-0.281883	19.3853	-0.57675	1.61307	-0.48186	4.29265	1	0	0	-0.0259169	-0.490459	22.101	2.99323	23.2882	12.4504
603	2009		-0.021293	0	1	0	9	1.102	16.8836	-0.926953		-0.90938	1.89352	-0.451781	4.07022	1	0	0	-0.465699	-0.552374	16.1168	3.14931	18.963
603	2010		0.021013	0	1	0	9	1.103	17.2234	-0.834375		-0.730164	1.73352	-0.657061	4.13389	1	0	0	-0.519772	-0.682999	16.7257	3.14931	18.8525
603	2011		0.532228	0	1	0	9	1.081	17.4791	-0.959411	16.8112	-0.939797	1.65908	-0.602055	3.86115	1	0	0	-0.139717	-1.08623	20.6633	3.82078	20.7721	12.0985
603	2012	-1.65294	0.516576	0	1	0	9	1.077	17.5242	-0.714033		-0.593249	1.70094	-0.538782	4.07448	1	0	0	-0.138553	-1.40536	20.643	3.82078	20.7721	12.4559
603	2013	-5.40835	0.590022	0	1	0	9	1.077	17.5744	-0.945671	16.8824	-0.797177	1.71434	-0.54379	4.16013	1	0	0	-0.17496	-1.12336	20.5525	3.82078	20.4761	12.5569
603	2014	-3.12558	0.336186	0	1	0	9	1.073	17.5436	-0.969051		-0.933613	1.73841	-0.522584	4.24664	1	0	0	-0.109666	-1.27518	20.4238	3.80733	20.8455	12.6199
603	2015	-0.718531	0.296392	0	1	0	9	1.069	17.2781	-0.885741		-0.717748	1.77677	-0.550295	4.15072	1	0	0	-0.0805823	-1.37492	20.5301	2.7638	21.0669	13.9227
603	2016	-7.6577	0.116654	0	1	0	9	1.06794	17.1548	-0.799274	12.8087	-0.766897	1.76889	-0.499395	4.18373	1	0	0	-0.0775778	-2.6811	20.3469	3.39719	21.7671	13.3681
603	2017	-1.35715	0.095454	0	1	0	9	1.0674	17.2937	-0.205373	12.6215	-0.192691	1.71124	-0.231018	4.18403	1	0	0	-0.067688	-1.18663	20.815	3.39719	22.1631	12.7589
603	2018	0.788244	0.150308	0	1	0	9	1.066	17.5339	-0.0869692	14.7358	-0.37265	1.67358	-0.300023	4.18844	1	0	0	-0.0805758	-0.865498	21.5995	3.44362	22.0343	12.5294
603	2019	-0.078255	0.128803	0	1	0	9	1.061	17.5436	-0.145578	14.5098	-0.349076	1.68291	-0.256689	4.15434	1	0	0	-0.116062	-0.947879	21.7882	3.44362	22.1934	12.5988
603	2020	0.401046	0.089025	0	1	0	9	1.012	17.33	-0.282012	15.0477	-0.305689	1.7567	-0.329403	4.15135	1	0	0	-0.104243	-0.832869	21.2166	3.44362	22.258	12.2732
603	2021	0.239487	0.111789	0	1	0	9	1.085	17.6678	-0.281883	16.0285	-0.57675	1.61307	-0.48186	4.23816	1	0	0	-0.114852	-0.894908	21.2167	3.44362	22.3947	12.1704
605	2009		0.002239	1	0	0	43	1.102	16.8836	-0.926953	14.2538	-0.90938	1.89352	-0.451781	4.05751	1	0	0	-0.453844	-0.657572	17.385	4.02088	18.7208
605	2010		-0.051914	1	0	0	43	1.103	17.2234	-0.834375		-0.730164	1.73352	-0.657061	4.01368	1	0	0	-0.457223	-0.589575	17.3344	4.02088	18.683
605	2011		-0.013859	1	0	0	43	1.081	17.4791	-0.959411	12.2061	-0.939797	1.65908	-0.602055	4.12939	1	0	0	-0.431094	-0.551821	17.47	4.02088	18.7059	11.7139
605	2012		0.038617	1	0	0	43	1.077	17.5242	-0.714033	11.9829	-0.593249	1.70094	-0.538782	4.17408	1	0	0	-0.39661	-0.590966	17.876	4.02088	18.7428	11.7525
605	2013	-1.14623	-0.025798	1	0	0	43	1.077	17.5744	-0.945671		-0.797177	1.71434	-0.54379	4.19765	1	0	0	-0.0977153	-1.29358	18.0845	3.92415	19.9767	12.3969
605	2014	2.24271	0.016419	0	0	0	43	1.073	17.5436	-0.969051	14.958	-0.933613	1.73841	-0.522584	4.22215	1	0	0	-0.0867471	-0.607616	20.4062	3.36764	21.5904	12.433
605	2015	1.93659	0.019191	0	0	0	43	1.069	17.2781	-0.885741	15.2036	-0.717748	1.77677	-0.550295	4.24348	1	0	0	-0.135957	-0.627788	20.4505	3.38473	21.6153	12.781
605	2016	1.96729	0.012898	0	0	0	43	1.06794	17.1548	-0.799274	15.6238	-0.766897	1.76889	-0.499395	4.24606	1	0	0	-0.0972237	-0.417997	20.4986	3.38473	21.9674	12.7715
605	2017	2.87894	0.030983	0	0	0	43	1.0674	17.2937	-0.205373	16.7567	-0.192691	1.71124	-0.231018	4.23208	1	0	0	-0.474151	-0.576095	21.2319	3.11174	22.4549	13.0158
605	2018	3.14826	0.014498	0	0	0	43	1.066	17.5339	-0.0869692	17.1424	-0.37265	1.67358	-0.300023	4.13148	1	0	0	-0.481277	-0.532402	21.1723	3.11174	22.5717	12.4602
605	2019	2.38031	0.005959	0	0	0	43	1.061	17.5436	-0.145578	17.3338	-0.349076	1.68291	-0.256689	4.1482	1	0	0	-0.387243	-0.400573	21.3644	3.11174	22.8574	12.0846
605	2020	3.39522	0.002158	1	0	0	43	1.012	17.33	-0.282012	18.1632	-0.305689	1.7567	-0.329403	4.21109	1	0	0	-0.383111	-0.390832	21.3583	3.11174	22.8843	12.0646
605	2021	3.42417	0.0046	1	0	0	43	1.085	17.6678	-0.281883	17.7879	-0.57675	1.61307	-0.48186	4.21346	1	0	0	-0.0790389	-0.405823	21.3178	3.11174	22.7774	12.1212
606	2009	3.50903		1	0	0	60	1.101	10.9798	-0.926953	16.5286	-0.90938	1.89352	-0.451781	4.33755	0	0	3		-0.880427		2.78501	20.7815
606	2010	2.53535		1	0	0	60	1.153	11.2759	-0.834375	16.8736	-0.730164	1.73352	-0.657061	4.32599	0	0	3		-0.892198		2.72458	20.9464
606	2011	4.98466		1	0	0	60	1.135	11.4337	-0.959411	17.7519	-0.939797	1.65908	-0.602055	4.32625	0	0	3		-0.946557		2.72458	20.863	13.103
606	2012	1.98246		1	0	0	60	1.123	11.6592	-0.714033	16.0498	-0.593249	1.70094	-0.538782	4.28345	0	0	3		-1.25225		2.57338	21.1354	13.2631
606	2013	2.21058		1	0	0	60	1.108	11.8514	-0.945671	15.7921	-0.797177	1.71434	-0.54379	4.33257	0	0	3		-1.13415		2.5329	21.1017	12.8772
606	2014	1.98948		0	0	0	60	1.092	12.054	-0.969051	14.4223	-0.933613	1.73841	-0.522584	4.35453	0	0	3		-1.0569		2.5329	21.0084	13.1469
606	2015	3.20708		0	0	0	60	1.082	12.1728	-0.885741	14.7649	-0.717748	1.77677	-0.550295	4.30959	0	0	3		-1.18232		2.5329	20.7332	13.4731
606	2016			0	0	0	60	1.08	11.9377	-0.799274	15.3529	-0.766897	1.76889	-0.499395	4.28991	0	0	3		-2.40736		2.82019	21.8643	13.1124
606	2017	0.382234		0	0	0	60	1.073	11.0903	-0.205373	15.7657	-0.192691	1.71124	-0.231018	4.34886	0	0	3		-1.43806		2.82019	22.0661	12.4119
606	2018	2.00834		0	0	0	60	1.072	11.1943	-0.0869692	15.9209	-0.37265	1.67358	-0.300023	4.21597	0	0	3		-1.1279		2.82019	22.1536	12.0301
606	2019	2.23436		0	0	0	60	1.063	10.9056	-0.145578	17.9625	-0.349076	1.68291	-0.256689	4.13164	0	0	3		-0.914702		2.82019	21.7493	11.9081
606	2020	3.46025		0	0	0	60	1.015	10.4043	-0.282012	19.4133	-0.305689	1.7567	-0.329403	4.04778	0	0	3		-0.309592		2.82019	21.1287	11.8752
606	2021			0	0	0	60	1.057	10.779	-0.281883	19.324	-0.57675	1.61307	-0.48186	4.01295	0	0	3		0.406517		2.82019	19.8862	11.8858
607	2009	4.40588	-0.03013	0	1	0	77	1.089	16.7494	-0.926953	16.8801	-0.90938	1.89352	-0.451781	4.2906	1	0	0	-0.11472	-0.459597	21.394	3.15785	21.47
607	2010	3.38188	-0.111969	0	1	0	77	1.119	17.0503	-0.834375	17.1448	-0.730164	1.73352	-0.657061	4.27569	1	0	0	-0.106541	-0.317986	20.9013	3.15785	21.1995
607	2011		0.024099	0	1	0	77	1.09	17.2463	-0.959411	16.744	-0.939797	1.65908	-0.602055	4.31066	1	0	0	-0.10108	-0.324744	21.2487	3.15785	21.2598	12.7491
607	2012	5.06273	0.024427	0	1	0	77	1.08	17.2559	-0.714033	17.2626	-0.593249	1.70094	-0.538782	4.29073	1	0	0	-0.0767472	-0.320112	21.2931	3.15785	21.4264	12.6793
607	2013		0.018093	0	1	0	77	1.082	17.33	-0.945671	17.581	-0.797177	1.71434	-0.54379	4.31775	1	0	0	-0.0781356	-0.352205	21.5346	3.15785	21.3962	12.4968
607	2014	0.845673	0.104095	1	0	0	77	1.076	17.385	-0.969051	15.9393	-0.933613	1.73841	-0.522584	4.31775	1	0	0	-0.00972917	-1.13447	21.1188	3.87391	21.3911	13.2686
607	2015	-0.863961	0.131661	1	0	0	77	1.07959	17.3622	-0.885741	16.4907	-0.717748	1.77677	-0.550295	4.42245	1	0	0	-0.0945712	-1.25133	21.1641	3.87391	21.5987	13.605
607	2016	-0.522882	0.095694	1	0	0	77	1.07551	17.333	-0.799274	16.34	-0.766897	1.76889	-0.499395	4.29633	1	0	0	-0.309229	-1.11955	21.3245	3.87391	21.8085	12.8879
607	2017	0.258677	0.065656	1	0	0	77	1.07764	17.4478	-0.205373	16.9724	-0.192691	1.71124	-0.231018	4.40879	1	0	0	-0.226709	-0.984318	21.3288	3.87391	21.8864	12.7995
607	2018	-0.146357	0.048252	1	0	0	77	1.071	17.5814	-0.0869692	16.9358	-0.37265	1.67358	-0.300023	4.38851	1	0	0	-0.227374	-1.05902	21.2826	3.87391	21.9019	12.2805
607	2019	0.917625	0.016249	1	0	0	77	1.068	17.6155	-0.145578	18.0557	-0.349076	1.68291	-0.256689	4.35311	1	0	0	-0.196667	-0.813112	21.3232	3.87391	21.993	12.4404
607	2020	1.56867	-0.115134	1	0	0	77	1.036	17.7053	-0.282012	18.0427	-0.305689	1.7567	-0.329403	4.37362	1	0	0	-0.100933	-0.66746	21.2339	3.87266	21.8926	12.1657
607	2021	1.303	0.033725	1	0	0	77	1.085	17.976	-0.281883	18.136	-0.57675	1.61307	-0.48186	4.37286	1	0	0	-0.0826199	-0.605045	21.3988	3.87266	22.0635	12.0793
608	2009	0.79464	0.038788	0	0	1	66	1.139	14.17	-0.926953		-0.90938	1.89352	-0.451781	4.37336	0	0	3	-0.00360147	-0.354882	20.7113	3.37143	22.7722
608	2010	3.09325	0.069285	0	0	1	66	1.142	14.3887	-0.834375		-0.730164	1.73352	-0.657061	4.30609	0	0	3	-0.00416866	-0.587147	21.8359	3.37143	22.5889
608	2011	3.67114	0.029938	0	0	1	66	1.123	14.6638	-0.959411	15.8341	-0.939797	1.65908	-0.602055	4.37008	0	0	3	-0.00421786	-0.670631	20.5082	3.37143	22.5574	12.7372
608	2012	4.91831	0.039543	0	0	1	66	1.113	14.8968	-0.714033	13.3407	-0.593249	1.70094	-0.538782	4.3464	0	0	3	-0.00378011	-0.678134	20.1181	3.37143	22.6446	12.3686
608	2013	3.35931	0.021953	0	0	1	66	1.102	15.0042	-0.945671	16.3492	-0.797177	1.71434	-0.54379	4.35632	0	0	3	-0.00515931	-0.51756	20.352	3.37143	22.8704	12.2515
608	2014	3.11482	-0.046452	0	0	1	66	1.085	15.2154	-0.969051	15.5511	-0.933613	1.73841	-0.522584	4.39061	0	0	3	-0.00465683	-0.490453	21.0297	3.37143	23.1392	12.5912
608	2015	2.62018	0.006665	0	0	1	66	1.081	15.4465	-0.885741	16.1316	-0.717748	1.77677	-0.550295	4.30892	0	0	3	-0.00497336	-0.515723	20.2888	3.37143	23.0554	13.2987
608	2016	2.82411	-0.044781	0	0	0	66	1.073	15.3763	-0.799274	14.968	-0.766897	1.76889	-0.499395	4.28881	0	0	3	-0.00504674	-0.472759	20.2763	3.37143	23.0056	12.611
608	2017	2.18789	0.026359	0	0	0	66	1.071	15.5597	-0.205373	12.8479	-0.192691	1.71124	-0.231018	4.30068	0	0	3	-0.00159229	-0.713158	20.0967	3.37143	22.7001	12.254
608	2018	2.92099	0.012871	0	0	0	66	1.068	15.6449	-0.0869692	19.2673	-0.37265	1.67358	-0.300023	4.29197	0	0	3	-0.00166537	-0.836777	19.4814	3.37177	22.6073	12.1421
608	2019	2.33084	-0.011319	0	0	0	66	1.06	15.7357	-0.145578		-0.349076	1.68291	-0.256689	4.25448	0	0	3	-0.00180562	-0.935937	19.3076	3.37143	22.4777	11.9
608	2020	1.35363	0.019482	0	1	0	66	1.037	15.7673	-0.282012	15.3588	-0.305689	1.7567	-0.329403	4.23844	0	0	3	-0.00171445	-0.946147	20.1614	3.4002	22.5016	11.8255
608	2021	1.71431	0.014731	0	1	0	66	1.075	16.0314	-0.281883	13.4778	-0.57675	1.61307	-0.48186	4.28414	0	0	3	-0.000228014	-1.0539	20.1568	3.4002	22.4496	12.0373
609	2009	0.730673	0.014166	0	1	0	81	1.102	16.8836	-0.926953		-0.90938	1.89352	-0.451781	4.31722	1	0	0	-0.000321023	-1.53681	16.4981	3.21165	20.7815
609	2010	2.60301	0.066854	0	1	0	81	1.103	17.2234	-0.834375		-0.730164	1.73352	-0.657061	4.26998	1	0	0	-0.000307071	-1.40611	18.3686	3.21165	20.8276
609	2011	-2.3396	0.114449	0	1	0	81	1.081	17.4791	-0.959411		-0.939797	1.65908	-0.602055	4.27514	1	0	0	-0.000236003	-1.18221	15.8833	3.21165	21.0948	12.698
609	2012	-0.267216	0.05218	0	1	0	81	1.077	17.5242	-0.714033	8.28633	-0.593249	1.70094	-0.538782	4.30014	1	0	0	-0.000586145	-1.13861	18.9333	3.2581	21.1807	12.4019
609	2013	-0.014559	0.056302	0	1	0	81	1.077	17.5744	-0.945671		-0.797177	1.71434	-0.54379	4.24835	1	0	0	-0.000481125	-1.05397	19.5648	3.2581	21.3055	12.2975
609	2014	1.95448	0.06174	0	1	0	81	1.073	17.5436	-0.969051		-0.933613	1.73841	-0.522584	4.29497	1	0	0	-0.000784287	-1.15854	20.2431	2.41413	21.3545	12.8742
609	2015	0.58449	0.009157	0	1	0	81	1.069	17.2781	-0.885741		-0.717748	1.77677	-0.550295	4.22039	1	0	0	-0.0382815	-1.07264	19.9351	2.33602	21.4064	13.6181
609	2016	2.37369	0.062835	0	1	0	81	1.06794	17.1548	-0.799274		-0.766897	1.76889	-0.499395	4.26127	1	0	0	-0.0347053	-1.14131	18.6945	2.33602	21.4747	12.5095
609	2017	1.65689	0.076666	0	1	0	81	1.0674	17.2937	-0.205373		-0.192691	1.71124	-0.231018	4.27026	1	0	0	0	-2.30112	19.4184	2.87976	21.2829	11.9048
609	2018	4.79345	-0.020768	0	1	0	81	1.066	17.5339	-0.0869692	11.5812	-0.37265	1.67358	-0.300023	4.19976	1	0	0	-0.00128381	-0.71534	17.1997	3.16842	21.8118	11.5601
609	2019	3.45285	0.006134	0	1	0	81	1.061	17.5436	-0.145578	10.335	-0.349076	1.68291	-0.256689	4.23135	1	0	0	-0.000830339	-0.456811	20.1216	3.16842	22.1583	11.3733
609	2020	4.19738	-0.078891	0	1	0	81	1.012	17.33	-0.282012	13.618	-0.305689	1.7567	-0.329403	4.19494	1	0	0	-0.000816321	-0.384147	18.4808	3.16842	22.0791	11.5938
609	2021		-0.128824	0	1	0	81	1.085	17.6678	-0.281883	15.061	-0.57675	1.61307	-0.48186	4.1892	1	0	0	-0.0010225	-0.350791	20.4807	3.16842	21.7948	11.5136
610	2009	1.65922	-0.003152	1	0	0	73	1.136	13.6418	-0.926953	13.3692	-0.90938	1.89352	-0.451781	4.199	0	0	3	-0.0801347	-0.608821	19.8047	3.47507	20.641
610	2010	3.69181	0.027999	1	0	0	73	1.146	14.0063	-0.834375	11.914	-0.730164	1.73352	-0.657061	4.26886	0	0	3	-0.0731709	-0.562191	20.2006	3.47507	20.6949
610	2011	3.4861	0.041361	1	0	0	73	1.139	14.1972	-0.959411	14.2855	-0.939797	1.65908	-0.602055	4.29552	0	0	3	-0.104179	-1.06586	20.468	3.4729	20.3168	14.0619
610	2012	2.29811	0.033653	1	0	0	73	1.129	14.2075	-0.714033	13.8875	-0.593249	1.70094	-0.538782	4.28207	0	0	3	-0.107044	-1.31053	20.5628	3.4729	20.2596	13.8907
610	2013	1.24435	0.013258	1	0	0	73	1.11	14.515	-0.945671	14.0175	-0.797177	1.71434	-0.54379	4.21331	0	0	3	-0.100422	-1.27719	20.3243	3.4729	20.2817	13.9727
610	2014	2.48732	-0.036094	1	0	0	73	1.097	14.8222	-0.969051	14.0301	-0.933613	1.73841	-0.522584	4.24449	0	0	3	-0.108772	-1.41727	20.365	3.4729	20.1734	13.7839
610	2015	3.32364	0.007437	1	0	0	73	1.07854	14.9306	-0.885741	15.3915	-0.717748	1.77677	-0.550295	4.16154	0	0	3	-0.0507955	-1.27045	20.4494	3.34145	20.8717	13.8756
610	2016	2.95593	0.006583	1	0	0	73	1.076	14.9124	-0.799274	15.1992	-0.766897	1.76889	-0.499395	4.19434	0	0	3	-0.064769	-0.946121	20.5006	3.30652	21.0453	13.565
610	2017	3.38606	-0.014345	1	0	0	73	1.08	15.2054	-0.205373	14.8902	-0.192691	1.71124	-0.231018	4.20589	0	0	3	-0.0605444	-0.876368	20.4082	3.30652	21.0597	14.0937
610	2018	0.881517	0.071504	1	0	0	73	1.083	15.489	-0.0869692	14.275	-0.37265	1.67358	-0.300023	4.26113	0	0	3	-0.0667746	-1.27359	20.6021	3.30652	20.9139	14.0949
610	2019	1.04996	-0.026068	1	0	0	73	1.06	15.4454	-0.145578	13.069	-0.349076	1.68291	-0.256689	4.27026	0	0	3	-0.0622861	-1.17383	20.577	3.30652	20.9384	14.4832
610	2020	3.32698	0.025059	1	0	0	73	1.022	15.513	-0.282012	16.7386	-0.305689	1.7567	-0.329403	4.2245	0	0	3	-0.0421896	-1.1203	19.5172	3.30652	21.0084	13.4174
610	2021	3.29035	-0.036362	1	0	0	73	1.065	15.8121	-0.281883	16.0282	-0.57675	1.61307	-0.48186	4.1987	0	0	3	-0.0338526	-0.464601	20.1446	3.30652	21.5208	12.9932
612	2009	2.78471	0.049332	1	0	0	30	1.109	14.1139	-0.926953	15.1309	-0.90938	1.89352	-0.451781	4.35311	0	2	0	-0.0235635	-0.703959	22.3531	3.3673	22.0868
612	2010	2.60587	0.02926	1	0	0	30	1.125	14.3939	-0.834375	15.16	-0.730164	1.73352	-0.657061	4.31802	0	2	0	-0.0242794	-0.726024	22.445	3.17805	22.0995
612	2011	3.44161	0.077464	1	0	0	30	1.119	14.9979	-0.959411	16.346	-0.939797	1.65908	-0.602055	4.31214	0	2	0	-0.0184369	-0.688972	22.5099	3.17805	22.3166	13.232
612	2012	4.20674	-0.002497	1	0	0	30	1.101	15.4591	-0.714033	18.6231	-0.593249	1.70094	-0.538782	4.3412	0	2	0	-0.0139194	-0.507466	22.5354	3.17805	22.5397	12.9232
612	2013	2.35511	0.036151	0	0	0	30	1.09	15.6066	-0.945671	18.533	-0.797177	1.71434	-0.54379	4.25675	0	2	0	-0.0109093	-0.918511	22.4488	2.87639	22.6973	12.9835
612	2014	0.384007	0.03897	0	0	0	30	1.089	15.6869	-0.969051	16.8645	-0.933613	1.73841	-0.522584	4.30122	0	2	0	-0.27228	-0.72749	22.3814	2.86562	22.937	13.7403
612	2015	2.06111	-0.007246	0	0	0	30	1.083	15.814	-0.885741	16.2431	-0.717748	1.77677	-0.550295	4.22858	0	2	0	-0.00804631	-0.803268	22.2619	2.86562	22.8785	14.1086
612	2016	0.656144	0.013625	0	0	0	30	1.08144	15.7786	-0.799274	16.8752	-0.766897	1.76889	-0.499395	4.12778	0	2	0	-0.00891361	-0.970499	22.0909	2.77009	22.7084	13.4379
612	2017	2.23682	0.023541	0	0	0	30	1.078	15.8647	-0.205373	15.9173	-0.192691	1.71124	-0.231018	4.2312	0	2	0	-0.00808458	-0.996896	22.3361	2.83966	22.7342	13.0292
612	2018	0.931889	-0.05939	0	0	0	30	1.076	15.9295	-0.0869692	15.3499	-0.37265	1.67358	-0.300023	4.25845	0	2	0	-0.00749499	-0.838363	22.3143	2.85071	22.7301	12.3871
612	2019	0.82117	0.015206	0	0	0	30	1.07	15.9257	-0.145578	15.3752	-0.349076	1.68291	-0.256689	4.17546	0	2	0	-0.00803724	-0.954831	22.2838	2.85071	22.6706	12.5069
612	2020	0.001147	0.079572	0	0	0	30	1.013	16.0904	-0.282012	14.4984	-0.305689	1.7567	-0.329403	4.18174	0	2	0	-0.0174127	-1.12741	22.2802	2.85071	22.689	12.9895
612	2021	1.13476	0.050386	0	0	0	30	1.063	16.3571	-0.281883	17.5208	-0.57675	1.61307	-0.48186	4.2452	0	2	0	-0.0156823	-1.04148	22.3161	2.85071	22.7863	13.4381
615	2009	2.49295		0	1	0	66	1.135	14.3608	-0.926953		-0.90938	1.89352	-0.451781	4.25703	0	2	0		-0.946832		3.05494	20.9701
615	2010	2.62092		0	1	0	66	1.148	14.7684	-0.834375		-0.730164	1.73352	-0.657061	4.32823	0	2	0		-0.910294		2.79606	20.9221
615	2011	3.62618		0	1	0	66	1.138	15.0271	-0.959411		-0.939797	1.65908	-0.602055	4.32994	0	2	0		-0.75776		2.79606	20.8888	12.3478
615	2012	2.76666		0	1	0	66	1.113	14.9775	-0.714033		-0.593249	1.70094	-0.538782	4.32028	0	2	0		-0.571307		2.79606	21.1085	12.2464
615	2013	3.29956		0	1	0	66	1.101	15.1069	-0.945671		-0.797177	1.71434	-0.54379	4.25632	0	2	0		-0.701706		2.79606	20.9056	12.296
615	2014			0	1	0	66	1.097	15.275	-0.969051		-0.933613	1.73841	-0.522584	4.27319	0	2	0		-0.74177		2.79606	21.122	12.569
615	2015	-0.987774		0	1	0	66	1.0885	15.3318	-0.885741		-0.717748	1.77677	-0.550295	4.27986	0	2	0		-0.309429		3.75841	22.7166	13.3323
615	2016	1.89219		0	1	0	66	1.081	15.1864	-0.799274		-0.766897	1.76889	-0.499395	4.17991	0	2	0		-0.338118		3.75841	22.6431	12.8447
615	2017	3.59706		0	1	0	66	1.078	15.3483	-0.205373		-0.192691	1.71124	-0.231018	4.21139	0	2	0		-0.366712		3.75232	22.9381	12.6196
615	2018	1.61548		0	1	0	66	1.078	15.4791	-0.0869692		-0.37265	1.67358	-0.300023	4.26563	0	2	0		-0.278306		3.7605	23.2329	12.0283
615	2019	3.4188		0	1	0	66	1.075	15.5588	-0.145578		-0.349076	1.68291	-0.256689	4.27958	0	2	0		-0.301723		3.612	23.0457	11.6674
615	2020	4.75586		0	0	1	66	0.95	15.6441	-0.282012		-0.305689	1.7567	-0.329403	4.30892	0	2	0		-0.329385		3.37895	22.9693	11.7892
615	2021	3.99849		0	0	1	66	1.129	15.9335	-0.281883		-0.57675	1.61307	-0.48186	4.31935	0	2	0		-0.590508		3.37895	22.1865	12.3929
616	2009	-1.51176		0	1	0	66	1.131	15.655	-0.926953		-0.90938	1.89352	-0.451781	4.38677	1	0	0		-0.49239		2.99473	22.7448
616	2010	2.41364		0	1	0	66	1.142	15.9038	-0.834375		-0.730164	1.73352	-0.657061	4.36704	1	0	0		-0.474524		2.99473	22.9359
616	2011	5.72256		0	1	0	66	1.122	16.0776	-0.959411		-0.939797	1.65908	-0.602055	4.37412	1	0	0		-0.477447		2.99473	23.0128	13.1186
616	2012	2.55441		0	1	0	66	1.095	16.1573	-0.714033		-0.593249	1.70094	-0.538782	4.34731	1	0	0		-0.421674		2.99473	23.1743	13.0507
616	2013	4.61361		0	0	0	66	1.087	16.2491	-0.945671		-0.797177	1.71434	-0.54379	4.37689	1	0	0		-0.484844		2.99473	23.1914	13.3911
616	2014			0	0	0	66	1.058	16.2491	-0.969051		-0.933613	1.73841	-0.522584	4.32028	1	0	0		-0.677473		2.99473	22.8762	13.5978
616	2015	0.814158		0	0	0	66	1.03	16.0767	-0.885741		-0.717748	1.77677	-0.550295	4.32691	1	0	0		-0.704532		2.99473	22.8935	14.44
616	2016	1.71549		0	0	0	66	0.975	15.9737	-0.799274		-0.766897	1.76889	-0.499395	4.27333	1	0	0		-0.670891		2.99473	22.9093	13.3735
616	2017	1.32477		0	0	0	66	1.042	16.1126	-0.205373		-0.192691	1.71124	-0.231018	4.3399	1	0	0		-0.558183		2.99473	23.0457	13.0144
616	2018	-0.890651		0	0	0	66	1.057	16.2579	-0.0869692		-0.37265	1.67358	-0.300023	4.37752	1	0	0		-1.29255		2.99473	22.6118	12.8928
616	2019	0.058012		0	0	0	66	1.055	16.1669	-0.145578		-0.349076	1.68291	-0.256689	4.33951	1	0	0		-1.27293		2.99473	22.525	12.6624
616	2020	0.806143		0	0	0	66	1.006	16.065	-0.282012		-0.305689	1.7567	-0.329403	4.32108	1	0	0		-2.47599		2.99473	22.4846	12.9942
616	2021			0	0	0	66	1.058	16.292	-0.281883		-0.57675	1.61307	-0.48186	4.32968	1	0	0		-2.33431		2.99473	22.4353	12.7314
617	2009	4.69478		1	0	0	63	1.081	14.1482	-0.926953		-0.90938	1.89352	-0.451781	4.33572	0	0	3		-0.474717		4.09434	21.5163
617	2010	3.83656		1	0	0	63	1.106	14.3538	-0.834375		-0.730164	1.73352	-0.657061	4.26676	0	0	3		-0.407845		4.09434	21.6515
617	2011	5.51073		1	0	0	63	1.12	14.6405	-0.959411		-0.939797	1.65908	-0.602055	4.2624	0	0	3		-0.260838		4.09434	21.8957	12.4108
617	2012	5.86603		1	0	0	63	1.12	14.7386	-0.714033		-0.593249	1.70094	-0.538782	4.3451	0	0	3		-0.284381		4.09434	21.7565	12.1801
617	2013			1	0	0	63	1.11	14.8293	-0.945671		-0.797177	1.71434	-0.54379	4.28552	0	0	3		-0.362562		4.09434	21.5691	12.199
617	2014	3.92554		1	0	0	63	1.1	14.8334	-0.969051		-0.933613	1.73841	-0.522584	4.27778	0	0	3		-0.317006		4.09434	21.5163	12.4881
617	2015	3.96173		1	0	0	63	1.088	14.492	-0.885741		-0.717748	1.77677	-0.550295	4.27444	0	0	3		-0.271746		4.09434	21.5208	12.8686
619	2009	1.30913	0.089907	1	0	0	27	1.129	14.2652	-0.926953	16.9119	-0.90938	1.89352	-0.451781	4.26409	0	2	0	-0.034224	-1.39756	22.1209	3.46792	21.7493
619	2010	0.312047	0.054983	1	0	0	27	1.146	14.7023	-0.834375	18.0352	-0.730164	1.73352	-0.657061	4.25859	0	2	0	-0.0324467	-1.03189	22.1002	3.46792	21.9292
619	2011	3.66695	0.028482	1	0	0	27	1.135	14.9568	-0.959411	18.6368	-0.939797	1.65908	-0.602055	4.26788	0	2	0	-0.0454316	-0.79481	22.1277	3.46792	22.1244	12.7883
619	2012	1.7463	0.051514	1	0	0	27	1.121	15.1838	-0.714033	18.2997	-0.593249	1.70094	-0.538782	4.29032	0	2	0	-0.0499237	-0.782291	22.1575	3.46792	22.2251	12.7631
619	2013	0.615227	0.037005	1	0	0	27	1.104	15.3311	-0.945671	17.6819	-0.797177	1.71434	-0.54379	4.29347	0	2	0	-0.0501108	-0.881913	22.1226	3.46792	22.1934	12.7087
619	2014	-0.467213	0.030062	1	0	0	27	1.092	15.4084	-0.969051	17.7164	-0.933613	1.73841	-0.522584	4.33218	0	2	0	-0.0627737	-1.03892	22.0853	3.46792	22.1244	12.6475
619	2015	-0.548542	0.030135	1	0	0	27	1.08712	15.3809	-0.885741	18.3755	-0.717748	1.77677	-0.550295	4.28207	0	2	0	-0.0632167	-1.13532	21.9556	3.42198	22.0868	13.4021
619	2016	0.438546	0.022483	1	0	0	27	1.08693	15.3065	-0.799274	18.1105	-0.766897	1.76889	-0.499395	4.30204	0	2	0	-0.0667083	-1.16444	21.8816	3.42198	22.0791	12.5973
619	2017	1.12577	0.004201	1	0	0	27	1.08464	15.4951	-0.205373	18.5655	-0.192691	1.71124	-0.231018	4.29401	0	2	0	-0.0702734	-1.3776	21.8507	3.42198	21.9817	12.8231
619	2018	2.2173	0.000827	1	0	0	27	1.08	15.6535	-0.0869692	18.3922	-0.37265	1.67358	-0.300023	4.30946	0	2	0	-0.0633701	-1.19119	21.8515	3.42198	22.0556	12.8013
619	2019	0.387584	0.002745	1	0	0	27	1.075	15.7431	-0.145578	17.9788	-0.349076	1.68291	-0.256689	4.31428	0	2	0	-0.0686665	-1.08526	22.0082	3.42198	22.122	12.5182
619	2020	1.38652	0.008348	1	0	0	27	1.039	15.8786	-0.282012	17.9439	-0.305689	1.7567	-0.329403	4.32876	0	2	0	-0.0751094	-0.927771	22.0863	3.42198	22.2835	12.4881
619	2021	2.43665	-0.027974	0	1	0	27	1.083	16.1858	-0.281883	17.4724	-0.57675	1.61307	-0.48186	4.30972	0	2	0	-0.0672205	-0.656478	22.303	3.42198	22.428	12.2125
620	2011	5.72137		0	1	0	66	1.081	17.4791	-0.959411		-0.939797	1.65908	-0.602055	4.2559	1	0	0		-0.462998		4.18935	22.6343	13.1626
620	2012	3.83364		0	1	0	66	1.077	17.5242	-0.714033		-0.593249	1.70094	-0.538782	4.35748	1	0	0		-0.339112		4.18935	23.0841	12.7812
620	2013	5.19354		0	1	0	66	1.077	17.5744	-0.945671		-0.797177	1.71434	-0.54379	4.3412	1	0	0		-0.2148		4.18935	23.6302	12.7442
620	2014	4.64735		0	1	0	66	1.073	17.5436	-0.969051		-0.933613	1.73841	-0.522584	4.33297	1	0	0		-0.164718		4.18935	23.9301	13.1716
620	2015	3.84874		0	1	0	66	1.069	17.2781	-0.885741		-0.717748	1.77677	-0.550295	4.33192	1	0	0		-0.22257		4.09084	24.2496	13.6289
620	2016	2.9554		0	1	0	66	1.06794	17.1548	-0.799274		-0.766897	1.76889	-0.499395	4.35286	1	0	0		-0.169951		4.09084	24.521	12.9308
620	2017	3.09245		0	1	0	66	1.0674	17.2937	-0.205373		-0.192691	1.71124	-0.231018	4.35105	1	0	0		-0.174009		4.09084	24.661	12.5791
620	2018	2.76891		0	1	0	66	1.066	17.5339	-0.0869692		-0.37265	1.67358	-0.300023	4.30919	1	0	0		-0.206035		4.11366	24.7048	12.4821
620	2019	3.47048		0	1	0	66	1.061	17.5436	-0.145578		-0.349076	1.68291	-0.256689	4.26367	1	0	0		-0.202303		4.11366	24.6954	12.3099
620	2020	3.74774		0	1	0	66	1.012	17.33	-0.282012		-0.305689	1.7567	-0.329403	4.17161	1	0	0		-0.180913		4.11366	24.6433	12.62
620	2021	4.24296		0	1	0	66	1.085	17.6678	-0.281883		-0.57675	1.61307	-0.48186	4.17792	1	0	0		-0.106032		4.11366	24.4868	12.6417
622	2009		0.013548	0	1	0	33	1.137	13.8303	-0.926953	12.7606	-0.90938	1.89352	-0.451781	4.23657	0	2	0	-0.259725	0.322736	18.395	3.36695	19.3762
622	2010		-0.10215	0	1	0	33	1.146	14.1978	-0.834375	12.7285	-0.730164	1.73352	-0.657061	4.18098	0	2	0	-0.248999	0.388834	18.6239	3.36695	19.3952
622	2011		-0.158941	0	1	0	33	1.128	14.4544	-0.959411	14.4795	-0.939797	1.65908	-0.602055	4.15434	0	2	0	-0.316002	0.561083	18.6094	3.36695	19.1721	11.6537
622	2012		0.018407	0	1	0	33	1.113	14.6016	-0.714033	14.8628	-0.593249	1.70094	-0.538782	4.16713	0	2	0	-0.140556	-0.873773	18.6742	3.05259	19.8816	11.7916
622	2013	1.85526	0.02561	0	1	0	33	1.101	14.7388	-0.945671	17.6401	-0.797177	1.71434	-0.54379	4.24921	0	2	0	-0.138558	-0.941891	19.0254	3.01847	19.8793	12.7207
622	2014	2.6427	-0.107113	0	1	0	33	1.095	14.9415	-0.969051	17.0507	-0.933613	1.73841	-0.522584	4.30055	0	2	0	-0.190509	-0.902627	17.818	2.88982	19.7398	12.7984
622	2015	7.35643	-0.171034	0	1	0	33	1.085	14.8906	-0.885741	16.2098	-0.717748	1.77677	-0.550295	4.12891	0	2	0	-0.23351	-0.809694	17.6666	2.88982	19.5391	13.034
622	2016		0.093413	0	1	0	33	1.08	14.7803	-0.799274		-0.766897	1.76889	-0.499395	4.14883	0	2	0	0	-0.611945	17.5501	2.88982	19.9618	12.5457
622	2017	5.1194	-0.092783	0	1	0	33	1.08	15.0977	-0.205373		-0.192691	1.71124	-0.231018	4.15198	0	2	0	0	-0.699872	17.8885	2.88982	19.7969	12.1257
622	2018	6.21736	0.026658	0	1	0	33	1.078	15.3518	-0.0869692		-0.37265	1.67358	-0.300023	4.222	0	2	0	0	-0.909154	19.0906	2.88982	19.6503	12.7277
622	2019	7.02429	0.033797	0	1	0	33	1.076	15.6537	-0.145578		-0.349076	1.68291	-0.256689	4.18129	0	2	0	0	-1.13687	19.6608	2.88982	19.5713	12.7025
622	2020	3.0014	0.007958	0	0	0	33	1.038	15.7711	-0.282012	14.2636	-0.305689	1.7567	-0.329403	4.21346	0	2	0	0	-0.773811	19.5386	2.88982	19.7969	12.2661
622	2021	1.39467	0.004944	0	0	0	33	1.077	16.0424	-0.281883	15.3181	-0.57675	1.61307	-0.48186	4.18965	0	2	0	-0.0358386	-0.983251	19.6625	2.88982	19.6532	11.9945
623	2009	1.53372	0.193436	0	1	0	25	1.136	13.9761	-0.926953	17.4784	-0.90938	1.89352	-0.451781	4.33977	0	2	0	-0.0239895	-2.47659	20.7485	3.16632	22.6918
623	2010	0.64536	0.158931	0	1	0	25	1.138	14.337	-0.834375	18.4857	-0.730164	1.73352	-0.657061	4.3535	0	2	0	-0.0197416	-2.49369	20.8306	3.16884	22.7901
623	2011	0.924643	0.196707	0	1	0	25	1.138	14.6067	-0.959411	18.8979	-0.939797	1.65908	-0.602055	4.35889	0	2	0	-0.0181426	-2.32486	20.8589	3.17472	23.0358	13.2946
623	2012	1.09274	0.059287	0	1	0	25	1.12	14.7142	-0.714033	18.4616	-0.593249	1.70094	-0.538782	4.30986	0	2	0	-0.0218122	-2.20536	21.0917	3.1659	23.1212	13.1068
623	2013	0.257068	0.087739	0	1	0	25	1.083	14.7645	-0.945671	18.8192	-0.797177	1.71434	-0.54379	4.35414	0	2	0	-0.0189331	-2.12168	21.3946	3.1818	23.2165	13.2198
623	2014	-0.270404	0.102966	0	1	0	25	1.065	14.7856	-0.969051	18.279	-0.933613	1.73841	-0.522584	4.34562	0	2	0	-0.0200333	-2.51765	21.5298	3.1818	23.3479	13.4779
623	2015	-0.946575	0.13118	0	1	0	25	1.063	14.4509	-0.885741	19.2954	-0.717748	1.77677	-0.550295	4.34225	0	2	0	-0.0176804	-2.17628	21.5712	3.25501	23.7089	14.0457
623	2016	-0.18716	0.081406	0	1	0	25	1.069	14.4281	-0.799274	19.1863	-0.766897	1.76889	-0.499395	4.29742	0	2	0	-0.0159475	-2.62976	21.73	3.28316	23.7339	13.5092
623	2017	0.038413	0.084428	0	1	0	25	1.053	14.4327	-0.205373	19.248	-0.192691	1.71124	-0.231018	4.32651	0	2	0	-0.0137633	-2.80832	21.8141	3.28316	23.8098	13.0985
623	2018	0.25783	0.037498	0	1	0	25	1.045	14.5421	-0.0869692	19.1992	-0.37265	1.67358	-0.300023	4.31602	0	2	0	-0.0156864	-1.97719	21.9245	3.28316	23.9301	13.0523
623	2019	-0.0073	0.054006	0	1	0	25	1.03	14.4523	-0.145578	19.2467	-0.349076	1.68291	-0.256689	4.38502	0	2	0	-0.0121404	-2.0396	21.8509	3.28279	23.9736	12.8219
623	2020	-0.021444	0.061835	0	1	0	25	1.024	14.4323	-0.282012	19.1529	-0.305689	1.7567	-0.329403	4.3399	0	2	0	-0.0121171	-1.9675	21.5349	3.28279	24.0338	12.9559
623	2021	-0.121342	0.060923	0	1	0	25	1.066	14.6588	-0.281883	18.9973	-0.57675	1.61307	-0.48186	4.35478	0	2	0	-0.0124492	-1.97618	21.5578	3.33648	24.094	12.9771
[truncated: 30,455 more rows]
